# Supplementary material for: Deep Sequencing the Transcriptome Reveals Seasonal Adaptive Mechanisms in a Hibernating Mammal
Source: PLoS One. 2011 Oct 28;6(10):e27021. doi: 10.1371/journal.pone.0027021 (PMC3203946; doi:10.1371/journal.pone.0027021)
Supplement: Figure S1 — Mitochondrial genome sequence for I. tridecemlineatus constructed from RNA sequence reads. (TXT) [file pone.0027021.s001.txt]

>Ictidomys tridecemlineatus mitochondrial genome sequence, derived from 454 sequenced transcriptome contigs
TACATGTTAATGTAGCTTAACTCAATAAAGCAAAGCACTGAAAATGCTTAAGATGGGTAT
TTTGTACCCCATAAACAATAGRCTCCGTCCTGGCCTTTTCATTAGCTTTTAGTTAACTTA
TACATGCAAGCATCCCCGCCCCAGTGAGAATGCCCTCTATATCTATAACTGATCAAAAGG
TGCAGGCATCAAGTTCACTACTCCTAGTAGCTCATAACGCCTTGCTCCACCACACCCCCA
CGGGACACAGCAGTAATTAACATTAAGCCTATAAACGAAAGTTTGACTAAGTTAAGCTAA
ATTTAGGGTTGGTAAATTTCGTGCCAGCCACCGCGGTCATACGATTAACCCTAGTTAATG
AAATACGGCGTAAAGCGTGATTAAGAGACTAATTAGATAAGATTAAAATTATACTAAACT
GTAAAAAGTCTTGGTGTTAATGAAAATCAAATACGAAAGTAATCTTAAATTTTCTGAATT
CACGATAGCTAAGACTCAAACTGGGATTAGATACCCCACTATGCTTAGCCCTAAACATAA
ATATTCAACAAACAAGAATATTCGCCAGAGTACTACTAGCAATGGCCTAAAACTCAAAGG
ACTTGGCGGTGCTTTATACCCCTCTAGAGGAGCCTGTTCTATAATCGATAAACCCCGATA
CACCTCACCACCTTTAGCAAATATCAGCCTATATACCGCCATCTGCAGCAAACCCTAAAA
AGGTCCTATAGTAAGCAAGAAAATTCTACATTAGTACGTTAGGTCAAGGTGTAGCCTATA
AGGTGGGAAGAAATGGGCTACATTTTCTATTTTCCTAGAACAAATATACAATAGCTTTTA
TGAAATTCAGAGCATAAGGCGGATTTAGTAGTAAGTTAAGAATAGAGAGCTTAACTGAAT
AGGGCAATAAAGCACGCACACACCGCCCGTCACCCTCTTCAAATATATTTTCATAGTTCT
ATAAGTAATATATCAAACCAAATATATAAGAAGAGATAAGTCGTAACAAGGTAACATACT
GGTARAGWSKGWKTGGAAGAATCAAATGTAGCTTATTAACTAAAGCACCCGGCTTACACC
CGAGAGATTTCACTCAATATGAACATTTTGAACTAACACCTAGTATACAACTTTTATCCC
CTCCAAATACCATTCACCTAATAAATAAAACATTCATCTAAATAAAGTATAGGAGATAGA
AATTTATATTAGGAGCTATAGAAAAAGTACCGTAAGGGAAAGATGAAAGAATAAATTTAT
AGTACAAAAAAGCAAAGATTAACCCTTTTACCTTTTGCATAATGATTTAACCAGAAAATG
TTTGACAAAAAGAATTTAAGCCAAATACCCCGAAACCAGACGAGCTACTTATGAGCAGCC
GATAAGAGCCCATCCATCTATGTTGCAAAATAGTGGAATGACTCATAAGTAGAGGTGAAA
AGCCTACCGAGCCTGGTGATAGCTGGTTGTCCAGACTAGAATTTTAGTTCTACTTTAAAT
TTACCTCAAGCACTTATAAGCCAAATGTAAATTTAAATGCTATTCTAAAGAGGGACAGCT
CTTTAGAGTCAAGAAATAAACCTTATTTAGAGAGTAAATTTATTAATTTCCATAGTTGGC
CTAAAAGCAGCCATCAATTAAAAAAGCGTTAAAGCTTAACCCAATCACCAAAACTTAATA
CCTGACTACTTTCATGACCTCCTAAATCAACACTGGACTAATCTATTTCATAATAGAAGA
AATTATGTTAAAATAAGTAACAAGAAAGTATTCTCCCTGCATAAGCTTATATCAGATCGA
ATGATTCACTGATAGTTAACAGCTTCATAATATTAAACAAACAGAACAACCATTATTACT
TATACTGTTAACCCAACACTGGTGTGCATAAAGGGAAAGATTAAATAAAGTAAAAGGAAC
TCGGCAAACACTAACCCCGCCTGTTTACCAAAAACATCACCTCTAGCATTAATAGTATTA
GAGGCACTGCCTGCCCAGTGACACACGTTTAACGGCCGCGGTATCCTGACCGTGCAAAGG
TAGCATAATCACTTGTTCTTTAATTAAGGACTAGTATGAATGGCTTGACGAGGGTTTAAC
TGTCTCTTACTTTTAATCAGTGAAATTGACCTTCCCGTGAAGAGGCGGGAATTTTATAAT
AAGACGAGAAGACCCTATGGAGCTTTAATTTAACAGTCTCACAGCCTTAATTATATCTTA
GGAGTTAAAACTATTGTTCATAGACTAGAAATTTTGGTTGGGGTGACCTCGGAGTACAAA
CTAACCTCCGAATGATAATAATCTAGACATTACATGTCCAAATTACAACTCATTAATTGA
CCCAAATTATTGATCAACGGAACAAGTTACCCTAGGGATAACAGCGCAATCCTACTCAAG
AGTCCATATCGACAGTTAGGGTTTACGACCTCGATGTTGGATCAGGACATCCAAATGGTG
TAACCGCTATTAATGGTTCGTTTGTTCAACGATTAAAGTCCTACGTGATCTGAGTTCAGA
CCGGAGAAATCCAGGTCGGTTTCTATCTATTACTACATTTCTCCCAGTACGAAAGGACAA
GAGAAATAAGGCCAATTATACACTCATGCCTTAAGTTAATGGATGATATAATCTTAATCC
AGTAAAATATTTTAAACAATCCGCCCTAGAATAGGGCTTGTTAAGATGGCAGAGCCTGGT
AATTGCGTAAGACTTAAAACTTTATTTCAGAGGTTCAACTCCTCTTCTTAACATTAATGT
TTTTAGTTAACCTTCTACTTTTAATTGTCCCAATCTTAGTAGCCATAGCCTTTCTTACCC
TAATTGAACGAAAAATATTAGGATATATACAACTTCGCAAAGGCCCTAATGTTGTTGGAC
CTTATGGTCTACTCCAACCATTTGCTGACGCAATAAAGCTATTCATTAAAGAACCCCTAA
AACCCTTGACATCATCTATTATACTATTTATTATTGCTCCAACCCTCGCCCTAACACTGG
CATTCACCATATGAATTCCCTTACCCATACCCATACCCCTTATTAACATAAATATAGGAG
TCCTATTTATCTTAGCTACTTCAAGCTTAGCCGTATATGCAATTTTATGATCAGGATGAG
CTTCCAATTCTAAGTATGCTTTAATTGGAGCTCTACGAGCCGTAGCACAAACTATCTCAT
ACGAAGTAACATTAGCAATTATCCTTCTCTCAGTACTTCTAATAAATGGATCCTTTACTT
TGTCCACACTCATTACTACTCAACAATTTTCATGACTTTTATTTCCAACATGACCTCTAG
CAATAATATGATTTATTTCAACATTAGCAGAAACTAATCGAGCTCCATTTGATTTAACAG
AAGGAGAATCAGAACTCGTATCAGGATTTAATGTTGAATACGCAGCCGGTCCCTTTGCCT
TATTTTTCATAGCTGAATATACTAACATTATCATAATAAACGCATTAACAGTAACCTTAT
TTATAGGAGCACTACTAAACCCTATCTTACCCGAAACTTTTACATTAAACTTTGTCCTAA
AAACACTCATTTTAACTTCCACTTTTCTATGAATCCGAGCATCCTATCCTCGATTCCGTT
ACGATCAACTCATGCACCTCCTATGAAAAAACTTTTTACCCCTAACTCTAGCCTTATGCA
TATGACATATCTCTCTCCCAATTATAACCGCATGCGTACCACCCCAAATGTAAGAAATAT
GTCTGATAAAAGAGTTACTTTGATAGAGTAAATTATAGAGGTTTAAATCCTCTTATTTCT
AGAACTATAGGGATTGAACCTAATCCTAAGAATTCAAAATTCTTCGTGCTACCTCTTACA
CCATGTCCTAAATAGTAAGGTCAGCTAAATAAGCTATCGGGCCCATACCCCGAAAATGTT
GGTTTATATCCTWCYCGTACTAATTAACACCTAACTTCCTCCGCAATCTACTTTACTCTA
TTTTCTGGGACTATAGTTACACTTTTCAGCTCACATTGACTTCTAACTTGAGTAGGCCTT
GAAATAAGCATACTAGCTATTATCCCCATTCTAATTAACAAAGGAAACCCTCGATCCACA
GAAGCTGCATGCAAATATTTTCTCATTCAAGCCACCGCATCAATAATCCTAATAATAGGC
ACAATAATTAACTTCATAGACTCAGGTCAATGAACTCTGTCCAATCCATATAATCAAATC
TCATCATTCATATTTACAATTGCACTTTCAATAAAAATAGGGCTCGCTCCATTTCACCTA
TGAGTTCCAGAAGTAACCCAAGGAATTCCACTCAAATCAGGACTAATCATGCTAACATGA
CAAAAAATTGCCCCAATCTCTATCGTATATCAAATCGCACCCTCTATAAACCCAACCCTC
ATACTACTTATAGGGACCCTATCAGTCATATTAGGAGGATGAGGAGGACTTAACCAAACC
CAACTACGAAAGATCATAGCATACTCATCAATCGCCCATATAGGATGAATAATAGCAATC
GTCACATATAATCCAACCTTAACAATATTTAACCTAGCCATTTATATCATACTTACCATC
AATATATTTATACTTCTCCTATTTTATAAAAAAACTTCCACCCTTTCCCTGTCTAACATA
TGAAATAAGTTCCCTCTTCTAACACCCACAATTTTAATTGTACTAATATCACTAGGAGGA
TTACCTCCTCTAACAGGATTTACACCAAAATGAATTATCCTTAAAGAACTTATTTCAAAT
AACAACATCATCTTCTCTTCACTAATAGCAATTCTAGCACTACTAAATCTATACTTCTAT
ACACGACTTATCTATTCAACATCTCTAACCTTATTCCCATCATTTAATAACACTAAGATA
AAATGACAGTTCGAAAATATGAAACTCACACCTTTTCTACCCACACTAATTATTACCTCT
GCTCTTTCTCTCCCACTAATACCCCTCTTCTCACTCCTAAACTAGGAATTTAGGTTAATG
TAGACCAAGGACCTTCAAAGTCCTAAGTAAGTATCCAATACTTAATTCCTGTGCTAAGGA
CTGCAAGACTTTATCCTACATCAATTGAATGCAAACCAATCACTTTAATTAAGCTAAGCC
CTTAATCTCTAGACTGATGGGATTTAAACCCATAAGACCTTAGTTAACAGCTAAACGCCC
TACTCAACTGGCTTCAATCTACTTCTCCCGCCGTAAGGGAAAAAAGGCGGGAGAAGCCCC
GGCAGAGTTGAAGCTGCTCCTTTGAATTTGCAATTCAATATGAATATTCACCTCGGGACT
TGGCAAAAAGAGGACTCAACCTCTGTCTTTAGATTTACAGTCTAATGCTTACTCAGCCAT
TTTACCACCTACCTATGTTCATCAACCGTTGATTCTTCTCAACTAATCACAAAGATATTG
GAACACTTTACCTTCTATTTGGCGCTTGAGCTGGAATAGTAGGAACTGCACTTAGTCTAC
TAATCCGTGCTGAGCTAGGTCAACCTGGAGCTCTATTGGGTGACGACCAAATTTACAATG
TTATTGTTACTGCTCATGCATTCGTTATAATTTTCTTTATAGTTATACCAATTATAATTG
GTGGATTTGGAAACTGATTAGTACCCCTAATAATTGGAGCTCCTGATATAGCATTCCCAC
GAATAAATAATATAAGCTTCTGACTTCTTCCCCCTTCTTTTCTCCTCTTACTCGCTTCTT
CTATGGTTGAAGCAGGAGCAGGAACTGGCTGAACCGTTTATCCTCCATTAGCTGGAAATC
TTGCCCATGCAGGAGCTTCAGTAGACCTAACCATCTTCTCCCTTCACTTAGCAGGAGTTT
CATCCATCCTAGGAGCAATTAACTTTATTACAACAATTATTAACATAAAACCACCTGCCA
TATCTCAATATCAAACTCCTTTATTTGTATGATCCGTGTTAATTACAGCAGTACTTCTAC
TCTTGTCCCTTCCGGTTCTTGCGGCAGGAATCACTATATTACTTACAGATCGTAACCTTA
ATACCACATTTTTTGACCCTGCTGGAGGTGGAGATCCTATCCTCTATCAACATCTATTTT
GATTCTTTGGACACCCTGAAGTCTATATTCTTATCCTTCCAGGATTTGGTATAATTTCTC
ATATCGTAACATACTACTCAGGAAAAAAAGAACCATTCGGTTATATAGGAATAGTATGAG
CTATAATATCTATTGGTTTCCTTGGATTTATTGTATGAGCCCATCACATATTTACCGTTG
GAATAGATGTAGATACTCGAGCTTATTTTACATCCGCAACTATAATTATTGCTATTCCTA
CAGGAGTAAAAGTTTTTAGCTGATTAGCGACCCTGCACGGAGGAAATATTAAATGATCAC
CTGCAATACTATGAGCACTCGGCTTTATTTTCTTATTCACTGTAGGAGGCCTAACAGGTA
TTGTCTTAGCCAACTCCTCATTAGATATTGTCCTACACGATACATATTATGTAGTAGCCC
ACTTTCACTATGTGTTATCAATGGGAGCTGTATTTGCCATTATGGGAGGATTCGTTCACT
GATTCCCTCTTTTTTCTGGTTATACACTAAATGATATATGAGCTAAAATTCATTTTACTG
TAATATTTGTTGGAGTAAATTTAACTTTCTTTCCTCAACATTTCCTAGGATTATCAGGTA
TACCACGTCGATATTCTGATTACCCAGATGCTTATACAGCATGAAATACTGTATCCTCAA
TAGGTTCCTTTATTTCTCTCACAGCTGTTATAATCATAATTTTTATAATTTGAGAAGCAT
TTGCATCAAAACGAGAAGTCCTCACCGTAGAACTGACGCCAACTAACCTAGAATGACTGC
ATGGGTGCCCTCCACCCTATCACACATTTGAAGAACCTACTTACATTAAGGCTTAAATCA
AGAAAGGAAAGAATCGAACTTCCTAAGACTAGTTTCAAGCCAGCCTCATAACCATTATGA
CTTTCTTCACATAAAAAAAAAGTAAAATAATTACATAACTTTGTCAAAGTTAACTTATAG
GTTAAATTCCTATATATCTCTATGGMYKMCCCGCTCGAATTAGGATTTCAAGACGCCACA
TCTCCCATTATAGAAGAACTTTTACACTTTCATGACCATACCCTTATAATTGTTTTCTTA
ATTAGCTCCTTAGTCCTCTATATCATCTCATTAATATTAACCACAAAATTAACTCATACA
AACACTATAGATGCTCAAGAAGTAGAAACTATCTGAACCATCCTTCCTGCTATTATCCTT
ATTCTGATTGCTCTCCCCTCTCTACGTATTCTATACATAATAGACGAAATTAACGACCCA
TCCTTAACAGTAAAGACAATAGGCCACCAATGATATTGAAGCTATGAATACACTGACTAC
GAAGACCTTAACTTTGACTCTTATATAATTCCAACTTCAGACTTAGCCCCCGGAGATCTA
CGACTCCTGGAAGTCGACAATCGAGTTGTTCTTCCAATAGAGTTACCTGTACGAATATTA
ATCTCATCTGAAGATGTACTTCACTCTTGAGCAGTCCCATCCCTTGGCTTAAAAACAGAT
GCCATCCCAGGCCGACTTAATCAAGCTACGCTAACATCAACACGACCAGGACTTTATTAT
GGGCAATGCTCTGAGATTTGCGGATCAAATCATAGCTTCATACCTATTGTCCTTGAATTA
GTTCCACTAAAACACTTTGAAAACTGATCCTCATCAATACTATAAAATTAAATTAAAAAG
CTGAATAGCGTCAACCTTTTAAGTTGAAGATTAGGAGTTGAACCTCCTCATAATGAAATG
CCCCCAACTAGACACATCCACATGATTTATCACAATTCTATCAATGATTCTAGCCCTTTT
CTTTATATTTCAACTTAAAATCTCAAATCACTCTTATCCGTCTAATCCCTCTCTTAAATA
TACTAAACTAATTGAACATAAAACTCCTTGAGAAGAAAAATGAACGAAAATCTATTTGCC
TCTTTCATTACCCCTACACTTATAGGTCTCCCTATTGTCCTTCTTATTATTATATTTCCC
AATTTACTCTTTCCTTCACCTACTCGACTAGTAAACAACCGTTTAGTATCATTCCAACAA
TGACTAATTCAACTTGTACTAAAACAAATAATGGCAATGCACAACCCTAAAGGACGTACC
TGATCCTTAATACTAATTTCATTAATTATATTTATTGGCTCAACTAACCTTCTAGGCCTT
CTACCTCATTCTTTCACACCTACAACCCAATTATCAATAAACTTAGGAATGGCCATCCCT
CTATGAGCAGGAGCCGTAATCACCGGATTCCGTCATAAGACTAAAGCATCATTAGCCCAC
TTTCTCCCACAAGGAACCCCAATTCCTCTTATCCCTATACTTATTATTATTGAGACAATT
AGCCTTTTTATTCAACCTATAGCATTAGCTGTACGATTAACAGCTAATATTACAGCTGGT
CATCTTCTTATACATTTAATTGGAGGAGCAACTCTTGTATTAACATCTATTAGCCCTCCC
ACAGCTATTCTTACCTTTATTATTCTCGTCCTATTAACAATACTCGAATTTGCAGTTGCA
TTAATTCAAGCCTATGTTTTTACCCTCTTAGTAAGTCTTTATTTACACGATAATACTTAA
TGACCCACCAAACCCACGCCTATCATATAGTTAATCCTAGTCCCTGACCATTAACAGGGG
CCCTCTCCGCCTTACTCCTAACGTCTGGCCTAGTAATATGATTTCACTTCAACTCCTCCT
TTCTTCTTACACTAGGCCTAACAGCTAATACCCTAACAATATACCAATGATGACGAGACG
TCGTGCGAGAAGGTACATTTCAAGGTCACCACACATCAATTGTTCAAAAAGGTTTACGAT
ATGGCATAGTACTATTTATTATTTCAGAAGTATTCTTCTTTGCCGGATTTTTCTGAGCAT
TCTACCATTCTAGCTTAGCCCCAACCCCCGAATTAGGCAGTTGCTGACCTCCAGTAGGAA
TCAACCCACTTAATCCCTTAGAAGTTCCACTATTAAATACCTCTGTTCTTTTAGCTTCGG
GAGTTTCAATTACTTGAGCTCACCACAGCCTAATAGAAGGAGACCGAAAACATATAGTCC
AAGCACTATCAATTACAATTGCTCTAGGACTTTATTTTACTCTTCTCCAAGCCTCTGAGT
ATTTAGAGACTTCTTTTACAATCTCAGATGGAGTATATGGCTCAACATTTTTCATAGCCA
CAGGCTTCCACGGCCTTCACGTCATTATTGGGTCAACCTTTCTCCTAGTATGTCTCATTC
GTCAACTAAATTTTCACTTTACATCAAGCCATCATTTCGGATTTGAAGCAGCCGCATGAT
ACTGACACTTTGTAGACGTAGTATGACTCTTCCTATACGTATCTATCTATTGATGAGGTT
CATATTCTCTTTGTATTAATTAGTACAATTGACTTCCAATCAATTAGTTCTGGAACTAAC
CCAGAAGAGAATAATAAACCTTATAGTATCCCTCTTTATAAATTCTTTCATTGCTCTACT
ATTAATTTCCGTAGCATTTTGACTACCCCAGCTAAACGTATATGCTGAAAAAGCAAGTCC
TTACGAATGCGGCTTTGACCCTATAGGATCTGCTCGCCTACCATTCTCAATAAAATTTTT
TCTTGTTGCAATTACATTTCTTCTATTTGATCTAGAGATTGCTCTTCTTCTCCCCCTCCC
CTGAGCCTCCCAAACAAACAATCTTAATCTTATATTAACTATAGCCTTACTTTTAGTCTT
AATTCTTACTCTCGGACTAGCCTATGAATGAGTTCAAAAGGGCCTAGAATGAATTGAATA
TGATAATTAGTTTAAAATAAAACAAGTGATTTCGACTCATAAATTATGGGTTACCATAAT
TATCAAAATGCCTATTATTGTTCTTAATACTATCATAGCTTATTCTACCTCCCTATTAGG
AATATTCATCTACCGATCCCACCTAATATCGTCACTCCTATGCCTAGAAGGAATAATATT
ATCAATATTTGTCTTATGCTCACTCTTAATTATTAATTTCCATTTTTCTTTATCATTTAT
GATTCCCATTATTTTACTAGTATTTGCTGCATGCGAAGCAGCTGTAGGTCTAGCCCTTCT
CGTAATAGTATCAAATACATACGGTCTAGACTATGTCCAAAACCTAAATATTCTTCAATG
CTAAAAATTGTTATTCCCACAATACTACTTGCCCCCCTTATATGATTCTCAAAACCCTCC
ATAATCTGAATCAACCCCTCAATTCACAGTCTGTTAATTAGCCTAATTGTTCTTTTCACA
TTAAATCGTCCTACAAATACAGATCTAATTTTTTCGCTAGCTTTCTTTACCGATCCTCTA
TCCTCCCCCCTATTAATTCTTACAGCATGACTCTTACCCCTTATAATTATAGCAAGTCAG
AGCCATCTAACCCATGAACCATTAATTCGAAAAAAACTGTACATTCTTATACTAATCTCG
CTACAATCCTTTTTGATTATAACCTTCTCTGCTACTGAATTAATTATATTTTATATTCTA
TTTGAGGCTACCTTAATCCCCACACTAATTATTATCACTCGATGAGGAAACCAAACTGAG
CGATTAAATGCAGGATTATATTTCCTATTTTATACCCTAGTAGGTTCATTACCCTTACTA
GTAGCATTAATCTATATTCAAAAATCTACAGGATCCTTAAACTTTATCATTTCATTGTAC
CAGTCACCTAACCTCTCCATATCCTGAACAAATGACATTTTATGATTAGCATGTATCATA
GCTTTTATAGTTAAAATACCCTTATATGGTCTTCACCTTTGATTGCCAAAAGCTCACGTT
GAGGCCCCCATTGCTGGTTCCATAGTCCTAGCTGCTATCCTACTAAAACTTGGCGGATAT
GGTATAATCCGAATTTCAACTTTTCTACATCCTATTACATGTAATATAGCGTACCCCTTT
ATTATGTTATCGTTATGAGGTATAATTATAACAAGCTCAATTTGCTTACGACAAACAGAC
CTAAAATCCCTCATTGCTTATTCATCAGTAAGCCACATAGCACTAGTAATTGTAGCAATC
ATAATTCAAACTCCTTGAAGCTTTATAGGAGCTACAGCACTAATAATTGCCCACGGACTA
ACATCTTCCATATTATTCTGCCTAGCAAACACTAATTATGAACGAATCCACAGCCGAACT
ATAACTTTAGCTCGAGGCTTACAATCTATTCTCCCCTTAATAGCAACATGATGAGTTTTA
GCCACCTTAACCAATTTAGCTCTCCCACCTTCTATTAATCTAATTGGCGAGCTATTCATT
ATTATAACATCATTTACTTGATCAAATATTACAATTATCTTAACCGGACTAAATATACTA
ATTACAGCCCTCTACTCACTATATATGTTAATCATAACACAACGAGGAAAATTTACATAC
CATACATTAAATATTAGTCCTTCCTTTACGCGAGAAAACACGCTCATATTTCTTCATATT
TTCCCACTTATTATTTTATCAACAAACCCCACTATTATTCTGGGTTAATTATACTGTAAA
TATAGTTTAAGCAAAACTTTAGATTGTGAATCTAACAATAGAGAATCGTAATCTCTTATT
TACCAAGAAAGCATGCAAGAACTGCTAATTCATGCTCCCCGTGTTTACATCCACGGCTTT
CTTAACTTTTATAGGATAGTAGTAATCCATTGGTCTTAGGAACCAAAAAATTGGTGCAAC
TCCAAATAAAAGTAATAAATATATTCTCTTCACTTATACTCACATCACTCGTAACCCTCT
CATTTCCTATTTTTCTCACCATGACTAATTATTATAAACATATCAACTACCCAAACTACG
TAAAAATCTCTATTATTTGTGCATTATCACTCTGCATAGTACCAACACTAATATTTATTA
ACTCAAACTATGAACTTATTATCTCAAACTGACACTGAATAACTATCCAAACATTTACTC
TCTCCATAAGCTTCAAGTTAGACTATTTTTCTATACTTTTTATACCTGTAGCATTATTCG
TAACATGGTCAATTATAGAATTTTCAATATGATATATACACTCAGACCCTTTCATTAACC
GCTTCTTCAAATACCTACTCCTATTCCTTATCACTATAATAATTCTAGTTACATCCAACA
ATCTATTCCAACTATTTATTGGCTGAGAAGGAGTAGGCATCATATCCTTTTTATTAATTG
GCTGATGATACGGTCGAACAGATGCTAATACAGCAGCCCTTCAAGCTATCCTATATAACC
GAATTGGAGATATTGGATTTGTACTAGCCATAGCATGATTCTTACTCAACTCAAACTCAT
GAGAATTTCAACAACTTTTCATGATAGATGTATCTTTATTCCCCCTACTAGGCCTACTCT
TGGCCGCCACAGGGAAATCTGCCCAATTCGGTCTTCATCCCTGATTACCCTCTGCTATAG
AAGGTCCAACCCCTGTATCAGCTCTACTTCACTCCAGTACTATAGTAGTAGCAGGAGTTT
TTCTCCTCATCCGCTTCTACCCGCTAATAGAACATAACAAAACTATCCAAACACTTACCC
TCTGCCTAGGAGCTATCACTACTCTATTTACTGCCATCTGTGCTCTTACCCAAAATGACA
TTAAAAAGATTATTGCATTTTCCACTTCAAGCCAACTAGGATTAATAATAGTAACCATTG
GAATTAATCAGCCTCACTTAGCCTTTCTCCACATTTGTACACATGCATTCTTTAAAGCCA
TATTATTTATATGCTCAGGATCAATTATTCATAACCTAAACGATGAACAAGACATTCGAA
AAATAGGAGGACTATTCAAAGCCCTTCCATTTACCTCATCTTCACTCATTATTGGCAGTC
TAGCACTTACAGGAACCCCTTTCCTAACTGGATTCTACTCTAAAGACCTAATCATTGAAT
CCGCAAACACGTCGTATACCAACGCCTGAGCCCTAACTATTACTCTCCTCGCCACCTCCC
TAACTGCTGTCTACAGCACACGAATTATTTTCTATGTTCTAATAGGACGACCTCGATTTT
CTACACTAACTTCAATTAATGAAAATAACCCCCAGCTACTTAACTCAATTAAACGTCTTC
TCATTGGAAGTATTATTGCAGGATTTATCCTTTCGTATAATATTCCACCTATAAATATCC
CAGTCCTAACTATACCCACCTACCTGAAACTTACTGCACTATTAGTAACCATTCTAGGAT
TCGTCATTGCTATAGAACTAAACTCAATAACTCTTTATCTAAAAACCAAAATATACTCAA
ACACATCAAAATTCTCAACCTTACTAGGCTATTTTCCTACCATCGTTCATCGATTCAACC
CTCATCTTAACCTTGTAATAAGCCAAAAATTCTCATCAACCCTATTAGACCTAGTATGAC
TAGAAAAATCTATTCCCAAACTTACAACTAACCTTCATTCAACAGCCTCCACCATAACCT
CTAATCAAAAAGGCCTCATCAAATTATACTTTTTATCATTCTTAACTTCAACACTCCTAG
CAACCATAGTCGTATTCTATTTCCACGCGTAATCTCAATTACAATAAAAATACTAACAAA
CAACGATCAGCCAGCTACAACTATTAATCAACTTCCACAATTATATATAGCTGCCACCCC
TATTGAATCCTCACGAATTAATCCCAACTCATCCCCCTCAAACACTATCCAATTTCCCGA
ATCCTTAAACTCAATTACAACTTCTACTTCATCATATAAAACTATAAACATAACAATTAA
AAATTCCACTAAAAACCCTAATAACAAAGCCCCCCAAATAACTACACTTGATCCCCATGT
CTCCGGATATTCCTCTGTTGCTATAGCCGTAGTGTAGCCAAACACTACCAATATCCCCCC
TAAATAAATTAAAAACACCATTAAACCTAAGAAAGACCCTCCAAAATATAATACTACTCC
GCATCCAATCCCCCACACGTAACAATTAATCCTAAACCTCCGTAAATAGGAGAAGGTTTT
GAAGAAAATCCTACAAAACCTAAAACAAAAAGTATACTTAATAAATATGTTATATAAGTC
ATTATTTTTACATGGAATCTAACCATGACTAATGACATGAAAAATCATCGTTGTTATTCA
ACTATAAAAACACTAATGACAAACATTCGTAAAACTCACCCTTTAATCAAAATTGTTAAT
CACTCCTTTATTGACTTACCTGCACCTTCCAATATCTCCGCATGATGAAACTTTGGATCC
CTACTAGGTCTCTGCCTAGCCATCCAAATCCTCACTGGGTTATTTCTAGCAATACATTAT
ACATCTGATACTATAACAGCCTTTTCATCAGTCACCCACATCTGTCGAGATGTTAATTAC
GGCTGACTTATCCGCTATATACATGCTAACGGTGCATCCATATTTTTTATCTGCCTTTTC
CTTCATGTAGGCCGAGGATTATACTATGGCTCATACACTTACTTTGAAACATGAAACATT
GGAGTTATCCTCCTATTTGCAGTAATAGCCACAGCTTTTATAGGCTATGTCCTTCCCTGA
GGCCAAATATCATTCTGAGGGGCAACCGTAATTACCAATCTTTTATCTGCCATCCCATAC
ATCGGTACAACCCTAGTAGAGTGAATTTGAGGTGGTTTCTCAGTAGACAAAGCTACCCTA
ACCCGATTCTTCGCATTCCATTTTGTTCTTCCATTTATCATCGCAGCTCTAGTCATAGTC
CACCTTCTTTTCCTTCATGAGACTGGGTCAAACAACCCCTCAGGACTTATCTCTGACTCA
GACAAAATCCCCTTTCACCCATATTACACTATTAAAGACATCCTCGGAGTCCTCCTTCTT
ATTCTAGCTCTGATAACTCTAGTCCTATTTTCACCTGACCTTCTAGGAGATCCTGATAAT
TACACACCCGCAAATCCTTTAAGTACCCCACCTCATATTAAACCAGAATGGTACTTCTTA
TTTGCCTACGCCATTCTACGATCTATTCCCAACAAACTAGGAGGCGTCCTAGCCTTAGTC
TTCTCAATCCTTATTCTAATACTCTTTCCACTGCTTCACTTATCTAAACAACGTAGCATG
ATATTCCGACCATTAAGTCAATGTGTATTCTGAATCCTAGTAGCAGACCTATTTACATTA
ACCTGAATCGGAGGACAACCCGTTGAATATCCATTTATCATTATTGGCCAACTAGCATCA
GTCCTATACTTCACCATCATTCTCTTAATTCTACCAACCATCAGCMTAMTWGRAAATAAA
CTTCTTAAAWWGAAAAAGTTKAAGAGCCCTAATAGTATAAACATTACCTTGGTCTTGTAA
ACCAAAAATAGAAGTTATAAACTTACTTAGTAGCATTCCATCACTCCCGTAAATACACTT
TCCACCTTCAACTCCCAAAGCTGATATTTCTTACTTAAACTATTCCCTGCACTCGACCAG
TTACTCAATTCTTGACTTTTATGTCACTATTAACTTTCACCCAACAGCTCATCCCTATGT
ATATCGTGCATTCAATGCTTTACCCCATTAGACCATTATTAATCCATGTACATAGGACAT
TACATGTTTAATCAACATTAATATCACTCCCATCATGCATATAAGCACGTCCATAATACT
CACATAGTACATAATACAATGGCTTGTCCCCTCACATTAAATGCCTATCAACACGGCCGT
GATCCACCCATAAACACTGTTCAAAGTACATAGCACATTAATATCACTGGCGGTACATAC
CACATTAAGTCATAAATCCTTCTCGATCCAAATGACTATCCCCTACCAATTTTGGTCTCA
TAATCTACCACCCTCCGTGAAACCATCTACTCGCCCACTTCGTGTCCCTCTTCTTGCTCT
GATCCCATTTTAACTTGGGGGTAGCTAATAGTGATCTTTATCTGGCATCTGGTTCCTACC
TCAGGGCCATAAATTGCATAATCGCCCACTCGTTCCCCTTAAATAAGACATCACGATGGA
TTAGTTCCATTCTAGCCCGTGACCCAACATAACTGCACTGTCATGCCTTTAGTGGTTTTT
ATTTTTGGGGGATGCGGGGACTCACCATTGGCCGTCAGAGGCCTCGTTCCATTCAATTCA
ATTGTAGCTGGACTTATTAGTCAATATTCTCGCTTTACATAGTTACTATCTGCCATAGTC
GGGCTTAATGCTCGATAGACAAAAAAATGTTAAAACAGAAATTCCATAGAAGACCTAAAT
CAAAAATAAACGTTTTATCATTTACTTTTTAAATCTATATTCCTATTCTTATCTGCTTAA
AATTTAATTAACTTCTTTCCCAGTAGTTTAGAATCAATAAATTAATTCTAAAACTCTAAT
GAGCCAAACTATAGTAATTAACTATTAAACTAATAGACACTAATAATACTTACATATAAC
TCTGTTTGCCAAATCAGTC
