# Supplementary material for: Deep Sequencing the Transcriptome Reveals Seasonal Adaptive Mechanisms in a Hibernating Mammal
Source: PLoS One. 2011 Oct 28;6(10):e27021. doi: 10.1371/journal.pone.0027021 (PMC3203946; doi:10.1371/journal.pone.0027021)
Supplement: Table S1 — Normalized transcript levels for all genes identified at each of the six time points for heart, skeletal muscle, and WAT. (XLS) [file pone.0027021.s003.xls]

## Sheet: Sheet1
Uniprot gene	HGNC name	UQN Skeletal:April	UQN Skeletal:August	UQN Skeletal:October	UQN Skeletal:Torpor	UQN Skeletal:IBA	UQN Skeletal:March	UQN Heart:April	UQN Heart:August	UQN Heart:October	UQN Heart:Torpor	UQN Heart:IBA	UQN Heart:March	UQN WAT:April	UQN WAT:August	UQN WAT:October	UQN WAT:Torpor	UQN WAT:IBA	UQN WAT:March
1433B_HUMAN		9	4	6	6	6	6	26	20	22	19	18	20	68	97	104	78	69	63
1433E_HUMAN	YWHAE	91	64	28	53	48	98	109	143	95	106	89	117	60	68	64	49	41	55
1433F_HUMAN	YWHAH	10	4	2	9	10	7	21	14	9	11	19	10	8	12	8	8	9	14
1433G_HUMAN	YWHAG	100	101	87	114	126	82	45	48	30	49	76	23	68	106	80	78	98	47
1433S_HUMAN	SFN	0	0	0	0	0	0	0	0	0	0	0	0	1	0	0	3	0	1
1433T_HUMAN	YWHAQ	3	4	4	3	1	4	18	35	18	29	34	18	88	170	193	172	191	104
1433Z_HUMAN	YWHAZ	14	13	11	4	13	7	66	85	74	101	93	63	64	66	51	50	62	87
1A02_HUMAN	HLA-A	0	3	0	1	0	1	0	3	4	1	1	0	9	5	7	0	3	7
1A03_HUMAN	HLA-A	17	19	16	21	20	25	40	36	20	23	44	50	136	129	123	88	85	88
1A1L1_HUMAN	ACCS	0	0	0	0	0	0	0	0	1	0	0	0	1	3	3	0	5	9
1A1L2_HUMAN	ACCSL	0	0	0	0	0	0	0	0	0	0	0	0	0	0	0	0	0	1
1A26_HUMAN	HLA-A	6	0	0	5	3	14	7	8	3	7	14	18	41	12	39	50	47	42
1A29_HUMAN	HLA-A	1	0	2	1	3	1	2	1	1	2	1	3	5	5	8	3	5	9
1A32_HUMAN	HLA-A	0	0	1	0	1	1	6	2	0	2	0	8	17	7	1	9	14	11
1A66_HUMAN	HLA-A	0	0	0	0	0	0	1	0	0	0	1	5	3	5	3	2	3	7
1A74_HUMAN	HLA-A	0	1	0	0	0	1	2	1	0	2	1	2	5	5	5	2	7	7
1B07_HUMAN	HLA-B	6	4	11	7	3	12	20	22	20	18	30	23	59	57	107	55	88	63
1B42_HUMAN	HLA-B	2	0	0	0	1	0	1	3	2	3	1	2	3	11	12	3	1	3
1B44_HUMAN	HLA-B	1	0	0	0	0	0	0	1	0	0	0	0	0	12	9	2	1	2
1C05_HUMAN	HLA-C	0	0	2	0	0	0	0	0	0	0	0	0	0	0	0	0	2	2
1C06_HUMAN	HLA-C	1	0	0	0	1	2	2	4	1	0	1	5	9	7	8	14	7	15
1C07_HUMAN	HLA-C	5	0	2	4	4	5	26	9	4	9	13	18	27	35	65	29	39	54
1C12_HUMAN	HLA-C	0	0	0	1	0	1	1	0	0	0	0	0	12	1	0	2	2	4
2A5A_HUMAN	PPP2R5A	12	13	5	5	3	11	8	16	11	13	8	3	23	23	20	32	47	39
2A5B_HUMAN	PPP2R5B	11	18	9	11	13	9	8	13	5	9	9	18	5	8	13	9	5	12
2A5D_HUMAN	PPP2R5D	2	8	2	6	7	6	10	7	10	15	9	10	5	7	16	14	23	13
2A5E_HUMAN	PPP2R5E	6	6	5	2	3	4	9	12	2	13	6	2	5	5	5	6	3	11
2A5G_HUMAN	PPP2R5C	34	19	15	14	16	20	48	59	35	35	40	34	13	19	20	11	22	19
2AAA_HUMAN	PPP2R1A	9	20	17	41	16	29	47	48	58	63	63	91	43	21	33	30	41	33
2AAB_HUMAN	PPP2R1B	8	12	4	9	6	12	6	10	5	5	5	7	15	17	8	9	11	16
2ABA_HUMAN	PPP2R2A	12	10	6	3	4	7	17	21	14	18	9	10	5	11	12	6	9	12
2ABB_HUMAN	PPP2R2B	0	0	0	0	0	0	0	0	0	0	0	0	1	0	0	0	0	1
2ABD_HUMAN	PPP2R2D	16	3	9	8	7	8	4	8	8	5	8	2	9	6	4	6	6	7
2ABG_HUMAN	PPP2R2C	2	2	1	4	0	1	6	4	3	3	2	3	1	3	0	0	2	1
2B1D_HUMAN	HLA-DRB1	0	2	0	0	0	0	0	0	0	1	0	2	4	3	1	3	2	4
3BHS1_HUMAN	HSD3B1	0	0	0	0	0	0	0	0	0	0	0	0	19	1	0	0	2	0
3BHS7_HUMAN	HSD3B7	3	5	0	2	1	3	9	11	8	12	11	20	5	8	1	5	8	5
3BP1_HUMAN	SH3BP1	0	0	0	0	0	0	1	0	0	0	0	0	3	2	1	0	0	0
3BP2_HUMAN	SH3BP2	0	1	0	1	0	1	1	3	3	2	1	5	3	2	1	0	2	4
3BP5_HUMAN	SH3BP5	17	19	16	31	13	25	43	40	30	44	61	28	11	16	5	18	13	11
3BP5L_HUMAN	SH3BP5L	12	4	5	9	14	6	6	10	5	8	12	8	4	8	8	3	11	3
3HAO_HUMAN	HAAO	0	0	0	0	3	0	0	0	0	0	0	3	4	3	13	8	11	7
3HIDH_HUMAN	HIBADH	14	12	4	15	10	20	37	29	49	32	18	21	5	14	19	6	5	9
3MG_HUMAN	MPG	2	0	0	4	0	2	2	5	7	0	2	3	3	2	7	2	5	6
41_HUMAN	EPB41	13	6	7	10	3	11	28	27	18	29	14	16	33	26	15	11	16	23
4EBP1_HUMAN	EIF4EBP1	9	3	0	0	3	5	7	2	5	3	6	13	4	6	13	5	5	9
4EBP2_HUMAN	EIF4EBP2	67	88	80	106	87	86	54	53	66	73	52	31	140	174	215	204	235	174
4EBP3_HUMAN	EIF4EBP3	1	0	0	0	0	1	0	0	0	0	0	0	0	2	0	0	0	1
4ET_HUMAN	EIF4ENIF1	3	9	10	5	3	1	8	7	9	7	8	8	7	6	9	9	7	6
4F2_HUMAN	SLC3A2	27	7	7	17	9	8	19	23	14	41	33	63	19	16	31	38	43	25
5HT1B_HUMAN	HTR1B	0	0	0	0	0	0	0	1	0	0	0	0	1	3	0	5	2	1
5HT1D_HUMAN	HTR1D	0	0	0	0	0	0	0	0	0	0	0	0	0	0	3	0	1	0
5HT2B_HUMAN	HTR2B	0	0	0	0	0	0	0	0	0	0	0	0	0	2	0	0	0	0
5HT3B_HUMAN	HTR3B	1	2	2	1	0	1	5	3	5	7	2	2	1	1	0	0	0	0
5HT7R_HUMAN	HTR7	0	0	0	0	0	0	0	0	0	0	0	0	0	0	0	0	1	0
5NT1A_HUMAN	NT5C1A	10	8	9	12	9	12	15	22	16	11	19	15	0	0	0	0	0	0
5NT3_HUMAN	NT5C3	4	10	4	3	4	5	9	2	1	6	1	0	4	2	1	2	2	2
5NT3L_HUMAN	NT5C3L	1	1	0	2	0	1	4	4	2	5	1	8	3	3	0	2	3	5
5NTC_HUMAN	NT5C2	2	8	5	16	7	2	14	30	21	14	13	7	1	8	4	8	8	13
5NTD_HUMAN	NT5E	0	0	0	0	0	0	1	2	0	0	0	3	7	1	0	0	0	3
68MP_HUMAN	C14orf2	5	1	0	3	0	1	7	3	4	4	5	5	0	2	0	2	0	1
6PGD_HUMAN	PGD	3	2	1	4	3	3	2	5	4	9	11	8	1	23	13	0	20	6
6PGL_HUMAN	PGLS	2	3	2	0	0	0	5	3	4	0	5	7	5	4	4	0	2	4
7B2_HUMAN	SCG5	0	0	0	0	0	0	0	0	0	0	0	0	1	0	0	0	0	0
8ODP_HUMAN	NUDT1	1	0	0	0	1	0	0	0	2	0	1	2	1	2	0	2	2	3
A16A1_HUMAN	ALDH16A1	0	0	1	1	1	1	4	1	0	2	1	0	7	3	5	2	6	4
A16L1_HUMAN	ATG16L1	7	3	9	1	3	1	4	10	5	5	4	11	5	4	5	2	4	4
A16L2_HUMAN	ATG16L2	0	1	0	0	0	0	0	2	0	0	1	2	1	5	3	3	4	2
A1AT_HUMAN	SERPINA1	1	0	0	0	0	0	0	0	0	0	0	0	12	5	3	0	2	0
A1CF_HUMAN	A1CF	0	0	0	0	0	0	0	0	0	0	1	0	0	1	0	0	2	0
A20A2_HUMAN	ANKRD20A2	0	0	0	0	0	0	2	0	0	1	0	0	0	0	0	0	0	1
A2AP_HUMAN	SERPINF2	0	0	0	0	0	0	0	0	0	0	0	0	1	0	1	0	0	0
A2GL_HUMAN	LRG1	0	0	0	0	0	1	0	0	0	0	0	0	5	1	5	2	1	1
A2LD1_HUMAN	A2LD1	0	1	0	0	0	0	2	2	0	0	0	2	0	0	0	0	0	1
A4_HUMAN	APP	15	15	12	14	10	15	126	185	132	172	216	98	32	34	32	41	56	47
A4GAT_HUMAN	A4GALT	1	0	0	0	0	0	7	10	5	6	6	7	5	2	1	3	3	3
A7L3B_HUMAN		2	6	6	6	6	9	15	38	18	13	11	10	15	13	7	8	24	12
AA1R_HUMAN	ADORA1	1	0	0	0	1	1	4	5	3	10	8	10	8	9	55	27	30	13
AA2AR_HUMAN	ADORA2A	0	0	0	0	0	2	4	5	2	1	2	0	0	0	0	0	1	2
AA2BR_HUMAN	ADORA2B	0	1	0	0	0	0	1	1	0	2	1	0	1	1	1	0	0	0
AAA1_HUMAN	SLC7A10	0	0	0	0	0	0	0	0	0	0	0	0	0	1	1	2	1	0
AAAD_HUMAN	AADAC	0	0	0	0	0	0	0	0	0	0	0	0	0	1	1	2	0	0
AAAS_HUMAN	AAAS	4	2	0	0	0	1	2	2	2	2	0	2	0	2	1	0	2	3
AAAT_HUMAN	SLC1A5	0	0	0	1	0	0	0	1	0	0	0	0	16	7	1	5	7	15
AACS_HUMAN	AACS	1	0	0	1	0	2	2	10	2	1	5	3	4	7	8	2	5	2
AACT_HUMAN	SERPINA3	0	0	0	0	0	0	0	0	0	0	0	0	4	0	1	0	3	3
AADAT_HUMAN	AADAT	0	0	0	0	0	0	0	0	0	1	2	0	0	0	0	2	1	2
AAGAB_HUMAN	AAGAB	5	3	1	5	6	9	8	8	12	7	9	5	3	7	4	6	5	6
AAK1_HUMAN	AAK1	4	4	1	9	4	6	25	25	31	42	34	28	27	18	20	12	13	14
AAKB1_HUMAN	PRKAB1	3	1	6	1	0	1	1	3	8	4	7	7	3	6	3	8	2	7
AAKB2_HUMAN	PRKAB2	27	46	31	29	29	38	24	24	23	22	11	7	3	3	8	8	8	7
AAKG1_HUMAN	PRKAG1	10	2	4	1	1	5	18	13	14	15	18	13	4	6	9	6	7	7
AAKG2_HUMAN	PRKAG2	1	0	0	2	1	4	18	18	3	10	9	5	15	10	20	21	24	18
AAKG3_HUMAN	PRKAG3	2	1	2	4	3	11	1	0	3	2	1	0	0	0	0	0	0	0
AAMP_HUMAN	AAMP	13	8	9	20	9	13	17	15	11	10	19	16	7	11	16	12	17	11
AAPK1_HUMAN	PRKAA1	1	1	6	4	0	4	5	3	10	2	4	0	7	8	12	17	13	18
AAPK2_HUMAN	PRKAA2	33	21	27	27	7	58	51	38	39	60	34	8	1	1	1	0	1	3
AASD1_HUMAN	AARSD1	20	13	16	20	17	23	20	22	18	12	27	24	15	5	9	6	8	8
AASS_HUMAN	AASS	6	4	6	5	6	4	28	32	29	26	13	11	29	13	5	12	11	19
AAT1_HUMAN	C3orf15	0	0	0	0	0	0	1	0	0	0	0	0	0	0	0	0	0	1
AATC_HUMAN	GOT1	85	71	84	57	56	69	171	144	126	168	144	166	4	1	1	0	2	1
AATC2_HUMAN	GOT1L1	0	0	0	0	0	0	0	0	0	0	0	0	0	1	0	3	2	0
AATF_HUMAN	AATF	6	0	1	2	0	0	4	2	3	3	0	5	1	0	5	2	1	4
AATM_HUMAN	GOT2	116	97	99	78	35	109	184	246	202	290	217	205	9	6	15	6	21	17
AB12B_HUMAN	ABHD12B	0	0	1	0	0	0	1	0	1	0	1	2	0	0	0	0	1	0
AB1IP_HUMAN	APBB1IP	0	0	0	0	1	0	0	0	0	1	1	0	7	2	4	2	5	4
AB48R_HUMAN		0	0	0	0	0	0	0	1	0	0	0	0	0	2	1	0	1	1
ABC3D_HUMAN	APOBEC3D	0	0	0	0	0	0	0	1	0	0	0	0	1	0	0	2	1	0
ABC3F_HUMAN	APOBEC3F	0	1	0	0	0	0	0	1	1	3	0	0	0	0	0	0	2	2
ABC3H_HUMAN	APOBEC3H	0	0	0	0	0	0	0	0	0	0	0	0	0	0	1	0	0	2
ABCA1_HUMAN	ABCA1	5	1	10	2	3	1	17	8	7	10	8	2	24	17	8	14	21	45
ABCA2_HUMAN	ABCA2	5	11	5	11	14	7	30	31	29	44	46	83	12	8	16	11	18	15
ABCA3_HUMAN	ABCA3	5	1	1	8	1	9	6	4	3	11	4	8	1	4	9	14	8	12
ABCA4_HUMAN	ABCA4	0	0	0	0	0	0	0	0	0	0	0	0	1	2	0	2	2	0
ABCA5_HUMAN	ABCA5	1	1	6	2	4	4	7	8	17	13	6	5	1	1	1	3	11	3
ABCA6_HUMAN	ABCA6	1	5	1	0	1	1	4	5	3	4	4	2	12	16	8	14	16	16
ABCA7_HUMAN	ABCA7	6	1	2	0	0	5	7	6	3	9	8	13	1	2	1	6	2	5
ABCA8_HUMAN	ABCA8	0	3	0	1	3	5	15	21	4	7	7	7	12	19	9	6	8	13
ABCA9_HUMAN	ABCA9	4	3	1	2	1	4	16	16	9	10	9	8	20	15	11	9	13	22
ABCAD_HUMAN	ABCA13	0	0	0	0	0	0	0	0	0	0	0	0	1	0	0	0	0	0
ABCB5_HUMAN	ABCB5	1	0	0	0	1	0	2	0	1	0	1	0	0	0	0	0	0	1
ABCB6_HUMAN	ABCB6	7	4	5	16	12	9	10	10	4	13	13	3	4	4	7	6	13	5
ABCB7_HUMAN	ABCB7	2	1	2	3	3	4	6	11	8	14	8	2	1	2	0	2	5	5
ABCB8_HUMAN	ABCB8	10	9	6	13	7	20	12	18	16	24	17	23	3	12	16	12	6	5
ABCB9_HUMAN	ABCB9	1	0	1	1	0	0	4	3	7	4	2	2	0	0	0	0	0	1
ABCBA_HUMAN	ABCB10	1	3	2	3	1	1	4	3	3	1	5	10	1	5	3	0	3	4
ABCBB_HUMAN	ABCB11	0	0	0	0	0	0	0	0	0	0	0	0	0	0	3	0	0	1
ABCC8_HUMAN	ABCC8	0	1	0	0	0	0	1	3	4	0	6	2	0	0	0	0	0	0
ABCC9_HUMAN	ABCC9	24	26	16	49	32	39	82	81	93	94	66	39	19	15	16	26	16	24
ABCCB_HUMAN	ABCC11	0	0	0	0	0	0	0	1	0	0	1	0	0	0	0	0	2	0
ABCD1_HUMAN	ABCD1	5	1	6	2	3	8	7	9	12	6	7	5	7	3	11	5	5	5
ABCD2_HUMAN	ABCD2	3	3	9	5	7	14	7	16	9	19	20	18	24	77	44	59	41	45
ABCD3_HUMAN	ABCD3	13	10	6	8	7	12	28	38	26	61	59	31	13	10	9	9	14	13
ABCD4_HUMAN	ABCD4	0	0	1	2	0	1	0	2	0	3	2	0	5	3	1	0	0	3
ABCE1_HUMAN	ABCE1	10	9	10	5	3	14	13	12	13	20	12	7	4	9	11	8	17	11
ABCF1_HUMAN	ABCF1	18	17	22	22	26	33	24	25	17	37	31	33	13	13	8	15	17	15
ABCF2_HUMAN	ABCF2	21	23	19	31	17	30	16	18	17	25	21	20	8	8	5	9	20	7
ABCF3_HUMAN	ABCF3	12	18	6	5	7	5	11	18	8	21	20	20	11	5	7	3	9	5
ABCG1_HUMAN	ABCG1	0	1	0	0	0	0	7	2	0	0	0	0	3	1	4	5	0	4
ABCG2_HUMAN	ABCG2	8	1	6	9	3	8	11	11	20	16	12	21	17	28	27	24	24	31
ABCG4_HUMAN	ABCG4	0	0	0	0	0	0	0	0	0	1	0	2	1	1	0	2	2	1
ABD12_HUMAN	ABHD12	1	1	1	2	1	1	3	5	0	4	4	7	7	7	8	8	5	7
ABEC2_HUMAN	APOBEC2	53	61	59	63	56	53	36	29	29	34	28	36	0	1	0	0	0	3
ABH15_HUMAN	ABHD15	0	0	0	0	0	0	3	0	1	0	0	0	12	9	9	18	15	10
ABHD1_HUMAN	ABHD1	2	2	6	3	3	2	3	2	5	3	8	2	3	3	1	3	2	1
ABHD2_HUMAN	ABHD2	13	5	9	20	6	9	40	37	33	75	54	34	43	51	53	30	56	41
ABHD3_HUMAN	ABHD3	0	3	0	0	0	1	2	1	2	6	9	2	1	3	3	0	0	2
ABHD4_HUMAN	ABHD4	5	1	10	2	4	4	21	8	2	11	9	11	9	20	15	21	28	20
ABHD5_HUMAN	ABHD5	13	17	0	11	4	9	6	5	16	11	7	5	33	26	33	38	39	23
ABHD6_HUMAN	ABHD6	5	3	4	5	0	7	17	6	2	6	2	8	7	6	3	0	1	6
ABHD8_HUMAN	ABHD8	3	5	4	2	3	2	0	3	3	1	2	8	1	5	1	0	1	1
ABHDA_HUMAN	ABHD10	0	1	0	4	3	4	4	5	4	5	6	3	4	4	3	2	1	3
ABHDB_HUMAN	ABHD11	5	6	10	9	3	16	23	29	29	23	25	67	13	5	15	5	8	7
ABHDD_HUMAN	ABHD13	1	0	1	1	6	4	3	5	9	4	5	5	0	5	0	2	0	2
ABHEA_HUMAN	ABHD14A	0	0	0	0	0	0	2	0	2	1	0	2	0	1	0	0	1	1
ABHEB_HUMAN	ABHD14B	1	0	0	1	6	1	4	1	1	4	2	2	20	22	31	18	14	14
ABI1_HUMAN	ABI1	1	6	0	2	0	3	8	8	10	9	1	2	8	7	15	6	6	12
ABI2_HUMAN	ABI2	0	3	0	2	0	1	6	13	9	11	5	8	3	7	7	11	2	7
ABI3_HUMAN	ABI3	2	0	0	0	0	0	2	0	0	1	2	0	0	1	0	0	2	1
ABL1_HUMAN	ABL1	6	13	11	9	0	12	18	21	11	13	15	11	21	10	17	12	24	18
ABL2_HUMAN	ABL2	0	0	4	3	4	7	3	18	10	16	15	7	8	4	5	12	13	11
ABLM1_HUMAN	ABLIM1	33	20	46	37	16	31	236	227	225	270	253	146	51	80	56	58	80	52
ABLM2_HUMAN	ABLIM2	16	30	19	29	12	29	6	14	15	7	11	8	0	5	4	2	3	2
ABLM3_HUMAN	ABLIM3	8	6	7	6	4	15	15	23	21	13	11	20	25	30	27	24	16	19
ABP1_HUMAN	ABP1	0	0	0	0	0	0	0	0	0	0	0	0	1	0	0	0	0	0
ABR_HUMAN	ABR	3	2	1	4	0	1	5	6	11	10	14	5	9	18	9	5	14	13
ABRA_HUMAN	ABRA	28	53	16	10	9	21	8	8	1	0	5	3	0	0	0	0	0	0
ABT1_HUMAN	ABT1	2	0	0	4	4	3	2	3	1	1	1	5	0	1	3	6	2	4
ABTB1_HUMAN	ABTB1	1	2	1	1	3	1	2	1	0	2	5	13	1	3	1	0	4	3
ABTB2_HUMAN	ABTB2	1	0	1	1	1	0	3	6	8	7	7	5	1	0	3	2	3	2
ACACA_HUMAN	ACACA	6	1	2	5	6	4	7	15	11	9	9	7	9	35	15	18	11	12
ACACB_HUMAN	ACACB	51	43	47	61	56	51	77	133	153	172	175	138	43	54	52	37	34	42
ACAD8_HUMAN	ACAD8	6	5	7	7	0	12	19	18	15	17	6	15	1	5	0	3	2	3
ACAD9_HUMAN	ACAD9	8	9	7	11	3	5	10	14	8	10	15	26	5	6	5	8	5	5
ACADL_HUMAN	ACADL	90	92	83	67	68	103	180	185	123	180	170	167	25	32	35	41	37	35
ACADM_HUMAN	ACADM	63	37	40	32	23	62	62	98	68	74	82	44	32	21	28	29	24	27
ACADS_HUMAN	ACADS	17	6	14	18	7	13	27	37	9	25	19	39	0	6	11	17	7	5
ACADV_HUMAN	ACADVL	66	42	45	47	40	87	96	97	50	136	102	210	44	46	55	49	46	61
ACAM_HUMAN		0	0	0	0	0	0	0	0	0	2	0	0	1	10	4	8	0	3
ACAP1_HUMAN	ACAP1	0	0	0	0	0	1	0	0	0	1	0	0	0	0	1	2	0	0
ACAP2_HUMAN	ACAP2	4	1	1	1	1	4	3	8	4	4	1	3	4	8	3	9	11	12
ACAP3_HUMAN	ACAP3	0	5	2	1	0	3	2	8	8	5	5	5	5	8	4	8	5	6
ACATN_HUMAN	SLC33A1	3	2	2	3	0	4	9	4	7	5	4	2	9	8	13	11	8	9
ACBD4_HUMAN	ACBD4	0	0	1	3	3	3	2	5	5	6	6	3	9	10	11	12	9	10
ACBD5_HUMAN	ACBD5	8	7	4	7	4	7	10	10	10	7	14	2	7	16	17	5	7	17
ACBD6_HUMAN	ACBD6	3	4	2	1	1	0	3	3	0	2	0	0	1	0	0	0	2	1
ACBD7_HUMAN	ACBD7	4	0	1	2	1	4	4	10	15	2	4	8	12	2	0	2	2	9
ACBP_HUMAN	DBI	1	0	1	0	0	2	5	0	5	10	7	3	3	13	11	9	6	7
ACCN1_HUMAN	ACCN1	0	0	0	0	0	0	0	1	0	0	0	0	0	0	0	0	0	0
ACCN3_HUMAN	ACCN3	0	0	0	0	1	1	0	0	0	0	1	0	0	0	0	0	0	0
ACD_HUMAN	ACD	0	0	0	0	0	1	0	0	0	1	0	3	0	3	1	0	0	1
ACD10_HUMAN	ACAD10	3	4	1	1	4	1	6	14	7	10	9	5	3	6	1	5	7	1
ACD11_HUMAN	ACAD11	2	1	0	4	1	7	8	10	8	10	9	2	17	21	16	9	24	21
ACDSB_HUMAN	ACADSB	33	11	6	14	6	20	95	39	49	53	34	23	43	27	28	24	18	20
ACE_HUMAN	ACE	0	1	1	0	1	1	5	6	2	3	1	7	3	8	3	2	8	5
ACER2_HUMAN	ACER2	0	0	0	2	0	3	5	10	5	3	6	0	23	20	12	8	13	29
ACER3_HUMAN	ACER3	1	1	0	4	1	2	3	7	5	6	12	5	5	6	8	5	6	9
ACES_HUMAN	ACHE	0	0	1	4	7	2	0	1	0	0	0	0	0	0	0	0	0	0
ACH10_HUMAN	CHRNA10	5	4	0	4	7	4	0	0	0	0	0	0	0	0	0	0	0	0
ACHA_HUMAN	CHRNA1	9	8	0	3	10	20	2	1	1	1	2	0	0	0	0	0	0	0
ACHA2_HUMAN	CHRNA2	0	0	0	0	0	0	0	0	0	0	0	0	1	0	0	0	0	0
ACHA3_HUMAN	CHRNA3	1	0	0	0	0	2	0	0	3	1	0	2	3	1	0	2	0	0
ACHA4_HUMAN	CHRNA4	0	0	0	0	0	0	7	1	2	1	0	2	0	0	0	0	0	1
ACHA6_HUMAN	CHRNA6	0	0	0	0	0	0	0	0	0	0	0	0	0	0	0	0	0	1
ACHA9_HUMAN	CHRNA9	0	0	0	0	0	0	0	0	0	0	0	0	0	0	0	0	0	1
ACHB_HUMAN	CHRNB1	15	20	11	18	23	23	19	24	23	13	17	21	23	14	5	6	11	15
ACHB2_HUMAN	CHRNB2	0	0	0	0	0	0	0	0	0	0	0	0	1	0	0	0	1	0
ACHB3_HUMAN	CHRNB3	0	0	0	0	0	0	0	0	0	1	0	0	0	0	0	0	0	0
ACHB4_HUMAN	CHRNB4	0	0	0	0	0	1	0	1	1	1	0	2	0	0	0	0	0	1
ACHD_HUMAN	CHRND	1	0	0	0	0	1	0	0	0	0	0	0	0	0	0	0	0	0
ACHE_HUMAN	CHRNE	0	1	0	0	0	1	1	6	11	7	1	7	0	0	0	0	0	1
ACHG_HUMAN	CHRNG	1	0	0	0	0	0	0	0	0	0	0	0	0	0	0	0	0	0
ACINU_HUMAN	ACIN1	12	8	4	6	14	19	32	29	30	21	28	34	31	13	19	9	20	39
ACK1_HUMAN	TNK2	7	12	14	9	20	13	5	19	10	11	8	11	17	24	44	23	27	31
ACL6A_HUMAN	ACTL6A	0	1	1	2	1	1	3	6	8	2	1	0	7	1	3	2	5	6
ACLY_HUMAN	ACLY	4	2	2	1	1	4	3	12	8	3	11	3	11	31	15	14	20	21
ACM1_HUMAN	CHRM1	0	0	0	0	0	0	0	0	0	0	0	0	0	0	0	0	0	0
ACM2_HUMAN	CHRM2	1	0	0	0	0	0	16	25	30	34	24	5	0	1	3	0	0	0
ACN9_HUMAN	ACN9	3	0	0	3	0	1	1	1	0	3	1	0	1	3	0	3	0	0
ACO11_HUMAN	ACOT11	7	6	6	12	6	10	30	38	27	24	28	33	0	2	0	3	2	0
ACO12_HUMAN	ACOT12	0	0	0	0	0	0	0	0	0	0	0	0	0	0	0	0	0	1
ACO13_HUMAN	ACOT13	8	5	2	3	3	5	27	12	15	15	13	28	8	6	9	2	2	8
ACOC_HUMAN	ACO1	2	3	4	4	4	7	11	9	9	24	18	5	25	60	37	59	40	29
ACOD_HUMAN	SCD	7	38	14	14	12	4	29	62	29	23	25	10	1137	8313	7387	4561	4199	2560
ACON_HUMAN	ACO2	198	217	236	189	166	233	334	487	408	481	424	518	57	72	76	69	83	63
ACOT1_HUMAN	ACOT1	5	5	2	4	12	7	7	4	3	29	20	31	1	5	1	5	2	1
ACOT2_HUMAN	ACOT2	1	1	4	7	9	13	9	14	12	34	19	29	3	2	5	12	11	4
ACOT4_HUMAN	ACOT4	0	0	0	0	0	0	0	0	0	0	0	0	1	0	0	0	0	0
ACOT6_HUMAN	ACOT6	0	0	0	0	0	1	2	1	0	0	1	3	0	0	0	3	0	0
ACOT8_HUMAN	ACOT8	1	1	1	1	1	2	2	1	0	1	0	5	0	1	3	5	2	1
ACOT9_HUMAN	ACOT9	0	1	0	0	1	2	8	5	3	4	8	0	4	3	1	8	7	3
ACOX1_HUMAN	ACOX1	10	19	4	9	9	17	30	32	39	38	30	11	31	16	23	15	24	27
ACOX2_HUMAN	ACOX2	2	2	4	2	0	0	8	5	7	8	7	5	1	0	0	0	0	3
ACOX3_HUMAN	ACOX3	0	3	0	6	1	3	6	12	8	3	4	10	1	1	0	0	4	2
ACPH_HUMAN	APEH	6	9	4	6	9	7	13	12	5	20	8	3	9	12	9	14	15	18
ACPL2_HUMAN	ACPL2	0	1	0	1	0	0	0	3	1	2	2	0	5	2	3	0	0	6
ACPM_HUMAN	NDUFAB1	25	6	4	4	6	9	35	22	43	31	43	42	9	4	5	6	2	5
ACRBP_HUMAN	ACRBP	0	0	0	0	0	0	0	0	0	0	0	0	3	0	0	0	0	0
ACRC_HUMAN	ACRC	0	0	0	0	0	1	2	1	0	1	1	0	3	0	0	0	1	1
ACRO_HUMAN	ACR	0	0	0	0	0	0	0	0	0	0	0	0	0	0	0	2	1	0
ACS2A_HUMAN	ACSM2A	0	0	0	0	0	0	0	0	1	0	0	0	0	0	3	0	0	0
ACS2L_HUMAN	ACSS1	11	9	15	17	9	7	52	51	58	68	52	37	27	15	16	11	8	23
ACSA_HUMAN	ACSS2	23	13	10	19	10	25	13	13	13	15	15	21	8	4	8	6	6	6
ACSF2_HUMAN	ACSF2	4	2	2	0	0	0	5	9	7	8	7	20	11	9	4	3	4	10
ACSF3_HUMAN	ACSF3	2	1	1	5	1	4	13	23	12	14	7	23	5	4	4	5	2	8
ACSF4_HUMAN	AASDH	2	0	0	1	1	2	0	3	0	0	1	0	7	0	3	2	1	1
ACSL1_HUMAN	ACSL1	72	100	144	122	110	172	84	145	153	232	183	85	149	214	264	111	162	88
ACSL3_HUMAN	ACSL3	2	1	0	5	1	1	1	2	2	4	4	2	0	4	3	5	8	11
ACSL4_HUMAN	ACSL4	9	13	7	15	12	22	11	13	11	16	13	3	13	16	11	17	17	24
ACSL5_HUMAN	ACSL5	0	0	0	1	1	2	0	1	1	2	0	0	3	2	4	2	2	15
ACSL6_HUMAN	ACSL6	0	0	1	1	1	1	0	0	0	0	0	0	0	0	0	0	0	0
ACSM3_HUMAN	ACSM3	0	1	0	0	0	0	0	1	0	0	0	0	0	1	1	0	0	0
ACSM5_HUMAN	ACSM5	8	13	9	13	1	4	14	24	24	25	15	31	17	17	15	11	5	9
ACSS3_HUMAN	ACSS3	3	1	5	4	6	2	30	25	24	28	18	16	12	1	7	5	8	11
ACTA_HUMAN	ACTA2	16	11	2	4	4	7	14	25	12	16	11	18	36	43	63	35	55	29
ACTB_HUMAN	ACTB	62	69	79	103	64	60	98	119	117	111	156	141	443	405	685	488	601	535
ACTC_HUMAN	ACTC1	291	61	111	100	110	90	2628	2264	2366	2270	2295	3476	24	9	7	6	9	9
ACTG_HUMAN	ACTG1	27	28	26	22	25	43	31	40	27	21	24	37	65	89	161	67	136	94
ACTH_HUMAN	ACTG2	2	3	0	0	0	1	1	2	2	2	1	2	11	8	5	3	9	7
ACTHR_HUMAN	MC2R	0	1	1	0	0	1	1	2	2	3	2	0	3	1	0	0	1	0
ACTL8_HUMAN	ACTL8	0	0	0	1	0	0	0	0	0	0	0	0	0	0	0	0	0	0
ACTN1_HUMAN	ACTN1	1	3	0	3	0	4	5	12	4	3	5	0	12	19	23	20	22	14
ACTN2_HUMAN	ACTN2	883	657	895	1075	868	979	675	659	584	736	733	691	1	0	0	0	0	8
ACTN3_HUMAN	ACTN3	1094	981	397	165	116	739	1	1	2	0	1	2	13	3	0	0	0	7
ACTN4_HUMAN	ACTN4	9	7	7	9	10	10	26	26	22	30	27	42	75	57	53	53	83	59
ACTS_HUMAN	ACTA1	3720	4097	4460	3341	2950	7418	122	98	98	150	76	180	25	4	5	0	4	82
ACTY_HUMAN	ACTR1B	12	4	7	11	9	10	9	11	4	7	6	11	0	4	7	8	6	5
ACTZ_HUMAN	ACTR1A	19	18	30	26	13	27	44	40	30	37	51	26	12	32	28	24	30	23
ACV1B_HUMAN	ACVR1B	1	4	1	5	6	10	20	17	9	15	20	7	9	10	7	3	8	8
ACV1C_HUMAN	ACVR1C	0	0	0	0	0	0	0	0	0	1	0	0	23	8	4	12	8	42
ACVL1_HUMAN	ACVRL1	1	0	2	2	0	1	6	5	4	3	5	7	8	11	13	2	7	9
ACVR1_HUMAN	ACVR1	5	1	0	0	0	1	11	10	8	3	9	0	9	4	3	0	10	8
ACY1_HUMAN	ACY1	2	4	9	4	1	3	4	2	2	4	4	0	1	4	11	6	7	7
ACY2_HUMAN	ASPA	0	0	1	1	0	1	0	1	1	3	1	2	3	16	16	12	12	9
ACY3_HUMAN	ACY3	0	0	0	0	0	0	0	0	0	0	0	0	0	0	1	0	0	0
ACYP1_HUMAN	ACYP1	0	0	0	2	0	1	0	1	2	1	0	0	0	0	0	0	1	1
ACYP2_HUMAN	ACYP2	9	5	7	8	1	3	5	1	1	3	4	2	0	2	3	2	2	1
ADA_HUMAN	ADA	3	4	0	1	1	1	12	17	2	4	12	21	8	4	4	5	6	4
ADA10_HUMAN	ADAM10	1	3	1	2	4	5	6	14	4	6	4	0	13	20	5	8	8	18
ADA11_HUMAN	ADAM11	0	0	0	0	0	0	2	3	5	1	1	3	0	0	1	0	0	0
ADA12_HUMAN	ADAM12	0	0	0	0	0	0	0	0	0	0	0	0	1	0	0	0	0	2
ADA15_HUMAN	ADAM15	2	6	2	0	3	4	9	14	12	8	12	13	5	11	23	21	21	25
ADA17_HUMAN	ADAM17	5	3	0	2	3	3	8	8	3	3	5	5	11	16	15	11	18	18
ADA19_HUMAN	ADAM19	3	0	2	0	0	0	6	8	3	3	2	3	5	2	1	5	1	6
ADA1A_HUMAN	ADRA1A	0	1	0	1	3	2	11	27	22	25	8	10	4	4	7	2	8	7
ADA1B_HUMAN	ADRA1B	0	0	0	0	0	0	1	5	7	2	7	5	0	1	0	0	1	1
ADA1D_HUMAN	ADRA1D	1	0	0	0	0	0	3	1	1	1	1	2	0	0	0	0	0	0
ADA21_HUMAN	ADAM21	0	0	0	0	0	1	0	0	0	0	0	0	0	0	0	0	0	0
ADA22_HUMAN	ADAM22	1	2	0	0	0	2	20	18	17	27	7	7	4	2	1	0	2	1
ADA23_HUMAN	ADAM23	0	0	0	0	0	1	4	8	5	3	2	2	0	2	0	2	3	3
ADA28_HUMAN	ADAM28	0	0	0	0	0	0	0	0	0	0	0	0	0	0	0	0	0	10
ADA2A_HUMAN	ADRA2A	0	0	0	0	0	1	1	0	0	0	0	0	0	0	0	0	0	1
ADA2B_HUMAN	ADRA2B	2	1	0	2	0	0	0	2	1	0	0	2	0	1	0	0	1	0
ADA2C_HUMAN	ADRA2C	0	1	0	0	0	0	0	0	0	0	0	0	0	0	0	0	0	0
ADA33_HUMAN	ADAM33	0	0	0	0	0	0	0	0	0	1	0	0	1	6	4	3	1	5
ADAD1_HUMAN	ADAD1	0	0	0	0	0	0	0	1	0	0	0	0	0	0	0	0	0	0
ADAD2_HUMAN	ADAD2	0	1	0	0	0	0	0	1	0	0	0	0	0	0	0	3	1	3
ADAL_HUMAN	ADAL	0	4	0	1	3	6	15	14	7	7	7	7	1	5	5	6	4	3
ADAM2_HUMAN	ADAM2	0	0	0	1	0	1	1	3	2	5	4	2	0	0	0	0	2	1
ADAM7_HUMAN	ADAM7	0	0	0	0	0	0	0	0	0	0	0	0	0	2	0	0	0	50
ADAM8_HUMAN	ADAM8	0	0	1	0	0	1	0	0	0	0	1	0	1	0	4	2	2	1
ADAM9_HUMAN	ADAM9	11	12	5	12	4	17	14	9	8	13	9	5	29	27	24	29	17	23
ADAP1_HUMAN	ADAP1	0	0	0	0	0	0	0	0	0	0	2	2	1	0	1	0	1	0
ADAP2_HUMAN	ADAP2	5	2	0	0	0	1	6	8	7	7	4	5	4	7	7	3	5	7
ADAS_HUMAN	AGPS	8	6	5	12	4	9	22	21	13	19	9	5	11	11	9	9	7	14
ADAT1_HUMAN	ADAT1	2	3	1	3	4	3	0	8	3	3	6	5	5	2	1	0	2	5
ADAT2_HUMAN	ADAT2	6	2	6	5	1	3	4	11	13	8	11	3	8	3	0	5	5	7
ADAT3_HUMAN	ADAT3	0	0	0	0	0	0	0	1	0	0	0	0	0	0	0	0	0	0
ADC_HUMAN	ADC	1	0	0	0	0	0	2	1	0	3	1	2	0	1	0	0	2	3
ADCK1_HUMAN	ADCK1	0	0	1	0	1	2	4	0	0	0	1	2	0	1	0	0	0	1
ADCK2_HUMAN	ADCK2	0	0	1	0	0	2	0	1	0	3	1	2	0	4	0	6	2	1
ADCK3_HUMAN	CABC1	151	129	166	236	189	162	67	79	58	142	137	203	8	9	3	6	5	17
ADCK4_HUMAN	ADCK4	2	1	1	0	3	4	2	3	1	2	7	5	1	2	4	5	5	3
ADCK5_HUMAN	ADCK5	1	4	0	5	0	0	2	5	1	2	4	11	1	2	8	3	2	3
ADCL2_HUMAN	AADACL2	0	0	0	0	0	0	0	0	0	0	0	0	0	0	0	0	0	1
ADCY1_HUMAN	ADCY1	0	0	0	1	0	1	0	0	0	0	0	0	0	0	0	0	0	1
ADCY2_HUMAN	ADCY2	23	26	32	22	26	40	0	0	0	0	0	0	1	0	3	0	1	1
ADCY3_HUMAN	ADCY3	0	2	0	1	0	1	1	6	0	3	0	0	0	1	0	0	2	1
ADCY4_HUMAN	ADCY4	1	5	4	1	3	4	11	12	2	7	1	0	5	7	7	3	8	7
ADCY5_HUMAN	ADCY5	2	2	4	0	0	0	91	96	80	111	100	65	5	16	28	37	29	17
ADCY6_HUMAN	ADCY6	3	4	5	2	6	9	50	88	47	66	58	33	24	99	105	93	88	77
ADCY7_HUMAN	ADCY7	1	1	0	0	0	1	0	1	2	0	2	0	5	5	3	3	5	4
ADCY8_HUMAN	ADCY8	0	0	0	0	0	0	0	0	0	0	0	0	0	0	0	0	0	2
ADCY9_HUMAN	ADCY9	12	18	17	27	17	18	18	16	21	50	17	18	8	12	9	6	10	5
ADCYA_HUMAN	ADCY10	1	1	0	1	0	1	7	3	5	5	1	7	0	0	0	2	0	1
ADDA_HUMAN	ADD1	23	20	31	30	20	38	48	60	46	62	60	50	53	44	72	46	55	50
ADDB_HUMAN	ADD2	0	0	0	0	0	0	1	0	1	1	0	0	0	0	0	0	2	3
ADDG_HUMAN	ADD3	2	1	2	2	0	1	22	21	15	23	18	10	19	9	12	18	27	33
ADH1B_HUMAN	ADH1B	0	0	0	0	0	0	2	0	0	0	0	0	0	2	0	0	0	0
ADH1G_HUMAN	ADH1C	0	0	0	0	0	1	3	4	1	1	1	2	12	1	0	3	2	3
ADH4_HUMAN	ADH4	1	0	0	2	0	1	1	2	1	1	0	5	21	5	17	6	11	29
ADH7_HUMAN	ADH7	1	0	0	0	0	0	1	0	0	0	0	0	0	0	1	0	0	0
ADHX_HUMAN	ADH5	3	10	1	4	3	4	26	23	17	19	13	21	11	10	20	3	12	11
ADIP_HUMAN	SSX2IP	2	8	2	4	3	4	4	1	9	5	6	5	0	3	4	0	4	3
ADIPO_HUMAN	ADIPOQ	2	6	4	3	3	3	0	3	4	6	1	5	448	397	459	396	431	429
ADK_HUMAN	ADK	2	6	6	11	9	7	23	25	11	20	12	8	7	9	16	21	7	10
ADM2_HUMAN	ADM2	5	3	1	3	4	4	6	8	12	9	7	2	9	7	4	3	2	3
ADML_HUMAN	ADM	1	1	1	1	1	0	1	1	0	1	1	5	1	4	3	3	5	3
ADNP_HUMAN	ADNP	7	10	7	7	9	12	15	22	15	13	11	7	11	12	20	12	18	27
ADNP2_HUMAN	ADNP2	0	5	5	1	1	0	3	5	5	3	6	2	3	5	3	6	5	7
ADO_HUMAN	AOX1	0	8	11	4	0	3	5	9	9	9	2	8	27	23	19	6	15	22
ADPGK_HUMAN	ADPGK	4	0	2	0	0	1	2	1	2	2	1	0	7	5	7	2	3	4
ADPPT_HUMAN	AASDHPPT	0	1	1	1	1	1	5	6	1	3	7	2	4	9	3	3	3	7
ADPRH_HUMAN	ADPRH	3	3	1	8	0	3	1	4	3	2	1	3	8	7	8	9	5	8
ADPRM_HUMAN	C17orf48	0	0	0	0	0	0	0	0	0	0	0	2	0	0	0	2	0	0
ADR1_HUMAN	ADIPOR1	31	18	25	28	23	25	18	23	14	27	32	18	25	34	47	38	44	27
ADR2_HUMAN	ADIPOR2	22	14	11	19	22	20	29	27	40	49	53	15	127	261	229	294	287	220
ADRB1_HUMAN	ADRB1	0	0	0	0	1	0	13	13	15	7	19	11	1	1	7	8	11	8
ADRB2_HUMAN	ADRB2	2	3	0	0	4	2	1	1	0	0	0	0	1	1	0	2	1	1
ADRB3_HUMAN	ADRB3	0	0	0	0	0	0	0	0	0	0	0	0	7	2	9	11	15	11
ADRM1_HUMAN	ADRM1	9	6	2	11	6	7	19	11	5	3	8	37	7	5	5	6	6	6
ADRO_HUMAN	FDXR	2	0	0	1	0	1	2	1	1	3	1	7	5	3	3	2	2	1
ADSV_HUMAN	SCIN	0	0	0	0	0	0	0	0	0	0	0	0	0	0	0	2	0	4
ADT1_HUMAN	SLC25A4	321	318	374	378	331	454	688	568	480	679	728	848	5	6	4	5	2	12
ADT2_HUMAN	SLC25A5	1	0	0	1	3	1	10	5	5	10	7	13	8	5	12	11	11	10
ADT3_HUMAN	SLC25A6	25	38	16	28	26	41	31	38	29	27	57	94	45	86	123	47	67	83
ADX_HUMAN	FDX1	13	12	14	14	12	9	19	27	20	19	18	13	19	10	5	15	14	15
ADXL_HUMAN	FDX1L	2	0	1	0	1	2	2	1	0	0	0	2	0	0	7	2	0	2
AEBP1_HUMAN	AEBP1	13	9	7	5	4	11	14	29	9	5	17	23	68	97	40	40	46	98
AEBP2_HUMAN	AEBP2	1	8	4	2	1	5	10	8	5	6	17	3	4	8	9	11	2	5
AEDO_HUMAN	ADO	8	14	9	5	4	22	8	15	8	8	7	0	7	6	8	5	14	7
AEGP_HUMAN	MAMDC4	0	0	0	0	0	0	0	0	0	0	1	0	0	0	0	0	0	0
AEN_HUMAN	AEN	1	3	1	2	3	2	3	4	5	1	1	2	5	3	5	0	4	2
AER61_HUMAN	C3orf64	0	1	0	1	1	1	1	5	0	6	2	0	5	10	7	3	11	9
AES_HUMAN	AES	67	86	88	50	43	110	66	91	64	55	83	174	25	24	19	23	16	12
AF10_HUMAN	MLLT10	3	4	0	4	1	5	4	10	10	5	15	11	4	2	7	8	5	5
AF17_HUMAN	MLLT6	28	25	31	19	13	34	32	35	42	45	59	34	25	21	20	8	17	23
AF1L1_HUMAN	AFAP1L1	6	2	1	1	6	2	12	18	22	16	12	11	0	5	0	0	2	1
AF1L2_HUMAN	AFAP1L2	0	0	0	0	0	0	0	3	1	2	0	2	0	0	0	0	2	1
AF1Q_HUMAN	MLLT11	14	8	0	4	9	2	1	1	1	0	1	0	0	0	3	2	0	1
AF9_HUMAN	MLLT3	1	1	1	3	0	6	3	2	1	1	0	0	1	0	0	2	3	1
AFAD_HUMAN	MLLT4	9	5	5	16	9	16	26	33	41	32	27	15	33	27	15	18	34	36
AFAP1_HUMAN	AFAP1	0	0	2	0	0	1	5	2	12	3	8	3	9	13	24	23	24	19
AFF1_HUMAN	AFF1	27	20	30	23	19	20	26	42	28	32	15	13	11	26	19	20	26	29
AFF2_HUMAN	AFF2	0	8	1	3	0	3	2	3	5	3	1	7	0	1	0	0	2	5
AFF3_HUMAN	AFF3	2	2	0	2	3	4	3	2	8	3	4	11	1	7	0	3	7	3
AFF4_HUMAN	AFF4	20	17	7	13	10	16	26	38	24	33	27	7	16	19	13	12	16	25
AFG32_HUMAN	AFG3L2	31	33	35	48	40	48	69	70	74	91	69	78	16	16	21	17	28	25
AFMID_HUMAN	AFMID	3	5	2	1	0	1	1	2	0	0	1	2	1	2	3	6	1	3
AFTIN_HUMAN	AFTPH	5	4	9	3	4	5	6	10	18	7	11	2	7	5	7	8	4	7
AG10A_HUMAN	ALG10	0	0	0	0	0	0	1	0	0	0	4	0	0	1	0	0	0	0
AG10B_HUMAN	ALG10B	4	6	6	6	7	16	14	21	25	20	15	7	19	14	8	14	10	21
AG1L2_HUMAN	ALG1L2	0	0	0	1	0	0	0	0	0	0	0	0	0	0	0	0	1	0
AGAL_HUMAN	GLA	0	0	0	2	0	1	2	1	0	1	0	0	1	1	1	2	2	0
AGAP1_HUMAN	AGAP1	4	12	5	12	0	7	14	21	13	15	20	18	16	21	17	9	9	9
AGAP2_HUMAN	AGAP2	3	0	1	2	0	1	2	8	1	3	6	8	0	1	5	0	3	2
AGAP3_HUMAN	AGAP3	24	16	9	12	10	11	11	18	13	6	12	31	8	7	7	5	8	7
AGFG1_HUMAN	AGFG1	12	11	2	8	12	12	13	10	13	14	11	2	1	9	7	11	14	9
AGFG2_HUMAN	AGFG2	1	1	1	3	3	1	3	4	5	4	8	10	4	3	8	5	9	3
AGGF1_HUMAN	AGGF1	6	6	2	3	0	3	15	6	10	11	13	7	8	8	4	2	5	4
AGK_HUMAN	AGK	2	4	0	0	0	2	6	5	5	7	7	5	5	6	0	2	6	7
AGM1_HUMAN	PGM3	0	0	0	0	0	0	2	1	1	1	1	0	1	2	1	3	3	7
AGO1_HUMAN	EIF2C1	6	9	5	0	4	7	10	8	15	11	7	7	5	12	4	6	10	12
AGO2_HUMAN	EIF2C2	5	2	6	6	3	3	5	2	1	6	6	0	0	2	0	2	1	2
AGO3_HUMAN	EIF2C3	0	0	1	0	0	0	4	0	0	1	1	0	0	3	0	0	1	1
AGO4_HUMAN	EIF2C4	7	11	6	15	9	10	11	18	10	15	8	8	4	7	1	3	7	5
AGO61_HUMAN	C3orf39	3	3	0	3	0	1	2	1	2	3	5	0	0	3	1	0	2	2
AGPD1_HUMAN	AGPHD1	3	1	0	0	0	1	0	1	0	1	0	0	0	2	0	0	2	1
AGRIN_HUMAN	AGRN	0	2	0	1	4	1	6	10	5	11	19	11	4	20	15	15	18	19
AGTR1_HUMAN	AGTR1	2	0	1	0	0	0	3	2	2	6	1	2	7	9	0	3	6	7
AGTR2_HUMAN	AGTR2	0	0	0	0	0	0	0	1	0	0	0	0	0	0	0	0	0	0
AHDC1_HUMAN	AHDC1	5	8	11	3	7	16	7	9	14	11	6	8	13	10	5	9	6	12
AHI1_HUMAN	AHI1	0	0	0	0	0	0	0	3	0	0	0	3	1	0	1	0	0	1
AHNK_HUMAN	AHNAK	76	81	87	140	97	117	135	143	125	131	123	75	145	347	331	357	380	355
AHNK2_HUMAN	AHNAK2	0	0	2	0	0	1	0	1	15	1	0	0	33	24	9	0	2	3
AHR_HUMAN	AHR	7	2	4	3	3	9	9	26	16	17	14	18	7	13	5	6	7	17
AHRR_HUMAN	AHRR	0	0	0	0	0	0	0	1	0	0	0	0	0	0	0	0	0	0
AHSA1_HUMAN	AHSA1	13	9	7	12	12	12	15	19	15	19	11	28	12	10	5	5	10	13
AHSA2_HUMAN	AHSA2	3	0	2	0	0	4	0	3	2	3	2	0	8	3	4	3	3	5
AIBP_HUMAN	APOA1BP	6	1	2	3	0	2	6	3	9	5	11	18	3	2	1	6	5	5
AICDA_HUMAN	AICDA	1	1	0	2	0	1	1	1	4	1	2	3	0	0	0	0	0	2
AIDA_HUMAN	AIDA	9	13	17	5	16	9	18	19	15	8	7	11	15	15	19	18	11	23
AIF1_HUMAN	AIF1	0	0	0	0	0	0	0	1	0	0	0	0	1	1	1	0	2	3
AIF1L_HUMAN	AIF1L	0	2	0	0	1	1	0	3	1	3	1	3	1	3	1	0	5	8
AIFM1_HUMAN	AIFM1	18	17	4	8	7	7	25	31	18	30	35	44	19	11	8	11	11	18
AIFM2_HUMAN	AIFM2	5	8	2	7	3	1	25	30	24	48	40	81	11	32	45	41	51	25
AIFM3_HUMAN	AIFM3	0	1	0	0	0	3	1	0	0	0	0	0	0	0	1	3	1	1
AIG1_HUMAN	AIG1	1	1	1	4	1	4	14	14	14	14	6	15	1	7	15	20	10	12
AIM1_HUMAN	AIM1	0	1	0	1	0	0	1	0	0	0	0	0	5	9	7	8	4	12
AIMP1_HUMAN	AIMP1	10	5	2	2	3	4	10	5	10	9	15	2	8	9	3	0	3	1
AIMP2_HUMAN	AIMP2	3	2	4	0	1	0	2	2	2	2	1	3	0	2	3	0	0	0
AINX_HUMAN	INA	0	0	0	0	0	0	0	0	0	0	0	0	0	0	0	0	1	1
AIP_HUMAN	AIP	9	5	2	8	7	4	5	8	5	3	6	7	3	4	4	2	5	3
AJAP1_HUMAN	AJAP1	0	0	1	0	0	0	2	0	0	0	0	0	0	1	1	0	0	1
AK17A_HUMAN		5	9	2	4	7	4	1	3	9	7	9	20	5	9	16	2	11	12
AK1A1_HUMAN	AKR1A1	0	5	2	3	3	2	9	4	4	4	2	7	7	10	7	11	8	10
AK1BA_HUMAN	AKR1B10	1	1	0	0	0	0	10	5	2	3	5	5	5	3	0	2	1	1
AK1C1_HUMAN	AKR1C1	0	0	1	0	0	0	2	2	0	0	0	0	0	0	8	5	2	0
AK1C2_HUMAN	AKR1C2	1	1	0	0	4	1	0	0	0	0	0	0	0	0	0	2	0	0
AK1C4_HUMAN	AKR1C4	0	0	0	0	0	0	0	1	0	0	1	0	1	1	1	0	0	1
AK1D1_HUMAN	AKR1D1	0	0	0	1	0	0	0	0	0	0	0	0	0	0	0	0	0	0
AKA10_HUMAN	AKAP10	2	0	1	0	0	1	7	5	4	5	6	10	7	8	0	3	2	1
AKA11_HUMAN	AKAP11	3	2	2	6	0	3	15	8	14	17	12	5	8	12	9	12	9	13
AKA12_HUMAN	AKAP12	5	5	4	6	1	14	5	14	12	7	6	7	32	43	45	44	52	53
AKA7G_HUMAN	AKAP7	0	2	0	2	1	1	4	3	1	1	0	2	0	6	5	2	1	3
AKAP1_HUMAN	AKAP1	23	21	30	59	38	39	92	88	81	127	130	78	28	21	29	34	38	32
AKAP2_HUMAN	AKAP2	16	10	5	11	3	14	50	53	47	54	41	37	37	55	63	41	53	48
AKAP3_HUMAN	AKAP3	0	0	0	0	0	1	0	0	0	0	0	3	0	1	0	0	0	1
AKAP4_HUMAN	AKAP4	0	0	0	0	0	0	0	0	0	0	0	0	0	0	0	0	0	1
AKAP5_HUMAN	AKAP5	2	2	0	0	0	0	3	1	2	3	2	3	4	0	1	2	2	4
AKAP6_HUMAN	AKAP6	22	34	22	56	25	37	69	84	77	99	97	34	1	1	0	0	2	2
AKAP8_HUMAN	AKAP8	7	3	4	3	4	3	5	7	4	7	12	8	9	3	4	17	13	17
AKAP9_HUMAN	AKAP9	17	5	12	38	20	30	12	18	17	31	13	13	4	8	13	9	7	11
AKCL2_HUMAN	AKR1E2	1	0	0	0	0	0	1	0	1	2	0	0	0	0	0	0	0	1
AKD1A_HUMAN	ANKDD1A	1	0	1	1	1	0	0	2	2	1	4	0	3	0	0	0	1	1
AKIB1_HUMAN	ANKIB1	4	6	2	4	1	0	4	10	2	3	6	8	5	7	5	5	10	7
AKIP_HUMAN	AURKAIP1	1	8	6	5	1	2	14	8	4	4	8	20	5	5	5	0	7	3
AKIR1_HUMAN	AKIRIN1	2	4	0	8	4	4	8	6	9	10	9	11	23	24	20	30	37	26
AKIR2_HUMAN	AKIRIN2	8	4	4	10	4	1	6	7	11	3	8	15	7	7	4	2	7	4
AKNA_HUMAN	AKNA	0	2	0	3	0	1	0	2	1	1	0	2	3	5	5	0	4	7
AKP13_HUMAN	AKAP13	12	8	9	10	12	6	59	64	62	63	69	20	12	20	9	29	18	17
AKP8L_HUMAN	AKAP8L	9	4	0	4	4	3	12	8	18	10	11	24	9	10	1	15	4	15
AKT1_HUMAN	AKT1	10	9	19	10	3	10	21	22	16	28	22	37	15	16	16	18	20	15
AKT2_HUMAN	AKT2	34	21	35	39	36	34	43	50	46	41	38	34	33	32	45	32	50	36
AKT3_HUMAN	AKT3	4	4	2	2	3	2	4	5	4	3	4	2	4	12	8	0	3	5
AKTIP_HUMAN	AKTIP	5	4	9	4	3	4	6	4	9	5	6	2	0	6	3	2	4	3
AKTS1_HUMAN	AKT1S1	4	11	5	1	13	3	6	10	7	3	7	21	9	6	3	3	2	3
AL1A1_HUMAN	ALDH1A1	16	29	16	6	6	11	15	18	11	11	1	2	20	6	7	6	6	23
AL1A2_HUMAN	ALDH1A2	50	2	1	0	3	1	60	4	17	7	18	0	7	8	7	11	11	5
AL1A3_HUMAN	ALDH1A3	1	1	4	0	0	1	1	3	0	1	1	0	51	36	72	93	62	64
AL1B1_HUMAN	ALDH1B1	2	5	0	0	0	1	9	5	8	3	4	2	7	5	1	2	5	9
AL1L2_HUMAN	ALDH1L2	0	3	4	0	0	5	1	1	1	3	2	5	9	12	4	6	10	5
AL2CL_HUMAN	ALS2CL	0	2	11	6	1	2	14	12	11	9	9	15	1	12	7	12	14	13
AL2S4_HUMAN	ALS2CR4	3	3	0	5	7	5	4	8	5	5	4	3	7	2	0	6	5	7
AL2S8_HUMAN	ALS2CR8	0	0	0	1	0	2	40	8	15	31	38	10	1	4	1	0	2	1
AL2SA_HUMAN	ALS2CR11	0	0	0	1	0	0	0	0	0	0	0	0	0	0	0	0	0	0
AL3A2_HUMAN	ALDH3A2	0	1	1	1	0	1	6	3	4	3	4	3	5	8	3	11	7	13
AL3B1_HUMAN	ALDH3B1	1	0	0	1	0	1	4	3	3	3	8	7	4	6	4	2	4	4
AL3B2_HUMAN	ALDH3B2	0	0	0	0	0	0	0	0	1	0	0	0	0	0	0	0	0	0
AL4A1_HUMAN	ALDH4A1	12	10	12	8	6	9	12	31	20	14	15	28	13	8	8	9	8	9
AL5AP_HUMAN	ALOX5AP	0	1	0	0	0	0	0	0	0	1	0	5	1	0	1	6	2	0
AL7A1_HUMAN	ALDH7A1	13	23	15	9	16	12	24	37	35	29	25	34	17	19	7	14	12	21
AL9A1_HUMAN	ALDH9A1	15	9	7	14	10	14	25	29	17	35	26	28	32	30	25	41	39	47
ALAT1_HUMAN	GPT	8	12	10	7	1	10	3	7	8	3	5	8	3	1	1	0	2	1
ALAT2_HUMAN	GPT2	89	47	58	29	29	108	0	0	0	1	0	0	133	74	67	91	79	79
ALBU_HUMAN	ALB	8	0	0	0	3	0	4	3	8	4	1	0	3	4	87	0	1	2
ALDH2_HUMAN	ALDH2	15	19	14	12	10	19	28	34	21	21	13	18	37	32	44	35	24	40
ALDOA_HUMAN	ALDOA	2204	2645	1737	1258	1183	2672	475	511	401	512	474	1079	55	90	96	79	92	98
ALDOB_HUMAN	ALDOB	2	0	0	0	0	0	0	1	0	0	0	0	0	0	5	0	0	0
ALDOC_HUMAN	ALDOC	1	0	1	0	0	0	32	16	10	23	22	7	5	25	23	9	11	7
ALDR_HUMAN	AKR1B1	7	0	4	6	6	11	34	34	15	16	17	50	8	12	24	11	12	5
ALG1_HUMAN	ALG1	0	2	0	0	0	1	0	0	0	0	5	3	1	3	0	2	1	0
ALG11_HUMAN	ALG11	0	1	0	1	0	3	2	3	2	3	2	3	0	3	0	8	2	1
ALG12_HUMAN	ALG12	3	1	5	5	1	4	5	11	13	7	15	15	9	10	9	3	10	9
ALG13_HUMAN	ALG13	3	0	4	2	1	1	6	10	7	3	5	0	0	9	1	2	1	7
ALG14_HUMAN	ALG14	1	0	1	0	0	0	1	3	1	3	1	0	1	4	1	2	3	3
ALG1L_HUMAN	ALG1L	0	0	0	1	0	1	2	0	0	0	0	0	1	0	1	0	0	0
ALG2_HUMAN	ALG2	2	1	2	1	0	3	0	3	5	0	1	0	3	1	3	0	2	4
ALG3_HUMAN	ALG3	14	8	16	7	10	12	6	7	8	6	9	11	8	8	12	11	15	5
ALG5_HUMAN	ALG5	4	0	0	1	0	4	0	1	1	1	6	0	5	1	7	0	2	3
ALG6_HUMAN	ALG6	0	3	0	0	0	1	0	1	2	0	1	0	0	3	0	2	2	3
ALG8_HUMAN	ALG8	0	0	0	0	0	1	0	1	2	1	0	2	3	3	3	0	4	3
ALG9_HUMAN	ALG9	1	1	1	3	1	4	3	2	4	4	4	3	7	15	0	2	2	4
ALKB1_HUMAN	ALKBH1	1	1	1	0	0	1	6	1	0	3	1	0	0	1	1	5	0	2
ALKB2_HUMAN	ALKBH2	4	0	0	0	0	0	0	0	0	0	1	0	0	0	0	0	2	0
ALKB3_HUMAN	ALKBH3	4	0	2	3	1	2	4	3	7	2	6	5	0	0	7	2	2	2
ALKB4_HUMAN	ALKBH4	1	1	0	2	3	4	3	10	4	3	1	2	0	0	1	2	1	1
ALKB5_HUMAN	ALKBH5	65	47	47	35	25	50	42	38	39	40	45	24	20	11	11	14	9	8
ALKB6_HUMAN	ALKBH6	2	0	1	0	0	2	2	1	1	1	5	0	0	1	1	0	0	1
ALKB7_HUMAN	ALKBH7	3	0	0	0	0	0	0	1	0	1	0	3	1	0	0	0	0	1
ALKB8_HUMAN	ALKBH8	4	1	2	1	4	1	4	3	4	2	0	0	3	0	0	0	1	2
ALKMO_HUMAN		0	0	0	0	0	0	0	0	0	0	1	0	1	0	0	0	0	1
ALMS1_HUMAN	ALMS1	0	3	0	0	0	2	1	4	35	2	19	0	1	23	0	0	2	8
ALO17_HUMAN	KIAA1618	2	2	1	2	1	4	3	10	3	3	1	0	7	2	3	3	3	1
ALPK1_HUMAN	ALPK1	0	0	0	0	0	0	3	1	1	1	2	0	1	1	0	0	1	6
ALPK2_HUMAN	ALPK2	19	10	10	20	6	24	36	32	17	34	28	23	0	0	0	0	0	0
ALPK3_HUMAN	ALPK3	104	85	61	61	49	93	70	75	63	64	60	28	3	0	1	0	1	3
ALR_HUMAN	GFER	2	2	1	4	0	6	1	4	0	3	2	11	3	1	1	0	2	5
ALS_HUMAN	IGFALS	0	0	0	0	0	1	1	1	1	0	0	0	0	2	0	0	0	0
ALS2_HUMAN	ALS2	6	2	4	5	4	9	13	5	11	7	11	2	7	2	13	5	6	4
ALX1_HUMAN	ALX1	0	0	0	0	0	0	0	0	0	0	0	0	1	0	0	0	1	0
AMACR_HUMAN	AMACR	4	0	0	0	0	2	11	5	0	4	2	13	1	0	1	0	1	1
AMBP_HUMAN	AMBP	0	0	0	0	0	0	0	0	0	0	0	0	0	0	3	0	0	0
AMD_HUMAN	PAM	6	7	10	11	7	13	167	226	183	205	196	75	19	28	16	32	25	39
AMER1_HUMAN	AMMECR1	0	0	0	2	1	1	1	1	3	2	1	0	4	1	1	2	5	1
AMERL_HUMAN	AMMECR1L	2	5	4	7	1	3	6	14	10	9	7	3	7	7	8	0	5	10
AMFR2_HUMAN	AMFR	17	25	19	23	29	20	29	26	27	37	44	23	13	23	29	20	27	30
AMGO1_HUMAN	AMIGO1	6	12	15	6	6	20	9	7	11	8	13	2	0	9	3	8	5	5
AMGO2_HUMAN	AMIGO2	0	0	0	0	0	1	1	2	0	0	0	0	0	0	0	0	0	1
AMGO3_HUMAN	AMIGO3	1	0	0	0	0	1	0	0	0	1	0	0	1	2	4	3	2	2
AMHR2_HUMAN	AMHR2	0	1	2	0	0	0	0	0	0	1	0	0	1	0	0	2	1	0
AMN1_HUMAN	AMN1	0	0	1	2	0	1	1	1	2	1	1	0	0	1	0	2	1	1
AMNLS_HUMAN	AMN	0	0	0	0	0	0	0	0	0	0	0	0	0	0	0	0	0	1
AMOL1_HUMAN	AMOTL1	68	40	59	114	78	196	12	21	13	16	12	7	37	19	5	11	19	23
AMOL2_HUMAN	AMOTL2	7	7	1	3	4	3	18	23	17	14	17	10	11	36	27	9	34	22
AMOT_HUMAN	AMOT	41	33	20	44	38	98	2	3	1	3	5	0	9	26	17	26	24	19
AMP1D_HUMAN		0	0	0	3	1	1	3	1	2	2	4	2	0	0	4	2	1	1
AMPB_HUMAN	RNPEP	6	1	1	3	4	4	5	7	2	14	6	7	1	1	1	5	6	4
AMPD1_HUMAN	AMPD1	101	61	25	17	17	63	0	0	0	0	0	2	1	0	0	0	0	3
AMPD2_HUMAN	AMPD2	0	1	2	0	0	0	0	1	0	1	4	2	3	7	11	0	1	8
AMPD3_HUMAN	AMPD3	13	14	5	12	7	7	6	8	10	12	13	5	0	2	3	2	2	2
AMPE_HUMAN	ENPEP	1	0	0	2	1	0	2	3	2	2	1	2	5	5	1	0	2	5
AMPH_HUMAN	AMPH	0	0	0	0	0	0	1	0	0	0	0	0	0	0	0	0	0	0
AMPL_HUMAN	LAP3	7	3	7	12	6	4	30	27	28	24	22	24	17	12	5	5	10	11
AMPM1_HUMAN	METAP1	23	19	12	17	16	25	30	35	28	42	22	18	13	11	12	11	11	11
AMPM2_HUMAN	METAP2	32	31	25	21	19	27	30	22	21	32	28	20	12	17	12	14	24	17
AMPN_HUMAN	ANPEP	1	0	0	1	0	1	3	2	3	3	5	2	11	5	7	12	11	22
AMPO_HUMAN	C9orf3	10	2	1	3	1	4	22	10	9	8	9	11	5	4	0	5	2	6
AMPQ_HUMAN		0	0	0	0	0	0	2	1	0	1	1	0	5	10	8	8	5	5
AMRA1_HUMAN	AMBRA1	11	18	15	5	13	22	27	55	43	30	31	24	27	29	29	12	34	37
AMRP_HUMAN	LRPAP1	5	5	2	9	6	5	13	15	11	15	13	24	7	7	9	20	7	17
AMY1_HUMAN	AMY1C	0	0	0	0	0	0	0	0	0	0	1	0	11	0	0	0	0	0
AMY2B_HUMAN	AMY2B	13	3	1	3	0	1	2	2	1	1	0	2	825	6	4	0	3	3
AMYP_HUMAN	AMY2A	0	0	0	0	0	0	0	0	0	0	0	0	4	0	0	0	0	0
AMZ1_HUMAN	AMZ1	0	0	0	0	0	0	0	0	1	0	0	0	0	0	0	0	0	0
AMZ2_HUMAN	AMZ2	8	4	4	3	0	3	10	18	9	7	7	18	0	1	4	9	2	6
AN13A_HUMAN	ANKRD13A	0	1	2	1	1	4	18	12	10	15	9	3	5	19	3	18	13	10
AN13B_HUMAN	ANKRD13B	4	5	0	7	1	3	6	5	5	5	8	5	5	4	4	5	3	3
AN13C_HUMAN	ANKRD13C	10	5	11	5	4	12	5	14	2	5	6	0	11	12	8	6	6	7
AN13D_HUMAN	ANKRD13D	0	0	0	0	0	0	0	1	0	0	1	0	0	0	0	2	0	1
AN32A_HUMAN	ANP32A	13	6	6	10	3	11	17	19	11	24	15	37	12	10	5	14	21	23
AN32B_HUMAN	ANP32B	13	12	5	13	9	9	16	16	8	7	14	46	21	16	20	18	14	13
AN32E_HUMAN	ANP32E	11	9	11	10	20	8	14	14	17	24	13	21	20	15	9	18	11	11
AN33B_HUMAN	ANKRD33B	12	4	1	5	3	7	9	5	5	8	8	0	24	1	5	2	6	16
AN34A_HUMAN	ANKRD34A	1	0	0	1	1	1	6	2	2	4	2	5	0	0	0	0	2	1
AN34C_HUMAN	ANKRD34C	0	1	0	0	0	1	5	5	2	2	4	5	0	1	1	0	2	5
AN36B_HUMAN		0	0	0	0	0	0	0	1	0	0	0	0	0	0	0	0	0	0
ANAG_HUMAN	NAGLU	0	5	4	4	1	2	8	4	7	7	7	5	9	14	7	8	10	15
ANC2_HUMAN	ANAPC2	7	1	2	6	1	6	10	10	5	5	7	10	3	11	9	14	11	9
ANDR_HUMAN	AR	1	0	2	0	0	1	2	3	5	2	6	0	4	6	4	2	5	7
ANF_HUMAN	NPPA	0	0	0	0	0	0	68	144	42	22	99	86	0	0	0	0	0	0
ANFB_HUMAN	NPPB	0	0	0	0	0	0	0	1	1	1	2	13	0	0	0	0	0	0
ANFY1_HUMAN	ANKFY1	2	3	4	6	3	4	7	12	5	5	7	3	16	14	9	12	8	16
ANGE1_HUMAN	ANGEL1	3	5	0	6	3	1	0	7	3	3	2	2	0	3	3	2	5	6
ANGE2_HUMAN	ANGEL2	1	3	1	7	0	4	3	8	5	7	8	13	13	7	1	3	5	8
ANGI_HUMAN	ANG	0	0	0	0	0	0	0	0	0	0	0	0	0	0	0	2	0	1
ANGL1_HUMAN	ANGPTL1	0	1	0	0	0	0	2	0	0	0	0	0	5	7	0	3	3	2
ANGL2_HUMAN	ANGPTL2	6	8	1	3	1	9	5	10	7	5	6	2	28	31	35	40	44	27
ANGL4_HUMAN	ANGPTL4	2	0	0	2	10	2	0	1	3	7	11	16	24	38	55	32	56	55
ANGL5_HUMAN	ANGPTL5	0	1	0	0	0	0	0	0	0	0	0	0	0	0	0	0	0	0
ANGL6_HUMAN	ANGPTL6	0	0	0	0	0	1	0	0	0	0	0	0	0	2	0	0	0	1
ANGL7_HUMAN	ANGPTL7	0	10	1	0	0	0	0	1	0	0	0	0	1	11	3	6	13	3
ANGP1_HUMAN	ANGPT1	2	2	0	2	1	1	4	8	5	6	18	5	4	13	4	5	2	3
ANGP2_HUMAN	ANGPT2	0	1	0	0	0	0	0	1	0	0	1	0	4	2	1	0	2	1
ANGT_HUMAN	AGT	8	5	7	3	0	7	0	1	3	0	0	0	0	0	0	0	0	0
ANK1_HUMAN	ANK1	34	23	9	10	16	51	47	60	53	33	41	57	0	0	0	0	1	0
ANK2_HUMAN	ANK2	19	16	22	16	12	32	61	53	55	85	54	24	11	12	19	24	8	12
ANK3_HUMAN	ANK3	14	12	25	17	13	30	79	90	39	98	59	20	4	3	0	0	0	3
ANKAR_HUMAN	ANKAR	0	0	1	0	0	1	0	0	0	0	1	0	0	0	0	0	1	1
ANKH_HUMAN	ANKH	14	17	7	20	10	15	69	93	75	92	91	55	23	20	40	38	35	27
ANKH1_HUMAN	ANKHD1	9	13	1	11	9	6	16	18	17	22	18	8	23	13	4	11	13	17
ANKK1_HUMAN	ANKK1	0	0	0	0	0	0	0	1	2	0	0	0	3	1	0	0	0	0
ANKL1_HUMAN	ANKLE1	0	0	0	0	0	0	0	0	0	0	1	0	0	2	0	0	0	1
ANKL2_HUMAN	ANKLE2	13	14	11	16	10	21	8	14	4	12	11	5	9	13	17	18	9	17
ANKR1_HUMAN	ANKRD1	63	15	17	46	27	33	539	405	298	494	300	863	1	0	0	0	0	1
ANKR2_HUMAN	ANKRD2	35	8	20	11	13	7	0	1	0	1	0	2	0	0	0	0	1	0
ANKR5_HUMAN	ANKRD5	0	0	0	0	0	0	0	0	0	0	0	0	4	1	4	0	2	1
ANKR6_HUMAN	ANKRD6	0	2	0	0	0	1	0	3	2	1	2	5	3	2	0	0	0	1
ANKR9_HUMAN	ANKRD9	2	7	7	8	0	2	9	8	7	3	6	2	1	5	9	6	1	1
ANKS3_HUMAN	ANKS3	2	2	0	1	1	4	1	4	1	0	4	0	0	2	5	0	5	3
ANKS6_HUMAN	ANKS6	0	0	0	0	0	0	0	0	0	0	0	0	1	0	0	0	4	2
ANKY2_HUMAN	ANKMY2	2	4	0	2	0	2	9	7	4	9	7	16	4	2	5	0	2	9
ANKZ1_HUMAN	ANKZF1	1	7	0	4	0	3	1	7	2	5	6	3	4	3	3	3	4	5
ANLN_HUMAN	ANLN	0	0	0	0	0	0	1	0	0	0	0	0	0	5	1	2	1	1
ANM1_HUMAN	PRMT1	13	8	4	5	9	6	14	8	9	8	13	20	3	8	5	9	4	7
ANM10_HUMAN	PRMT10	0	1	0	1	3	0	1	3	1	2	4	0	1	5	5	2	1	3
ANM2_HUMAN	PRMT2	9	9	7	10	6	10	18	15	11	17	7	16	12	16	12	9	13	11
ANM3_HUMAN	PRMT3	4	4	1	4	1	2	5	2	4	8	4	3	3	3	1	3	2	4
ANM5_HUMAN	PRMT5	6	3	5	2	9	4	5	7	3	6	13	8	1	4	1	6	5	9
ANM6_HUMAN	PRMT6	0	0	0	0	0	0	1	0	0	1	0	0	3	4	0	3	1	2
ANM7_HUMAN	PRMT7	9	5	5	9	4	7	5	10	5	4	13	15	5	3	7	0	5	5
ANO1_HUMAN	ANO1	0	1	0	0	0	1	1	1	3	1	4	2	5	2	3	0	2	1
ANO10_HUMAN	ANO10	2	6	1	3	1	7	8	3	1	6	1	3	11	12	5	12	17	11
ANO3_HUMAN	ANO3	0	0	0	0	0	0	0	1	4	3	1	0	12	26	7	14	6	9
ANO4_HUMAN	ANO4	0	0	0	0	0	0	0	0	0	0	0	0	0	0	1	0	0	0
ANO5_HUMAN	ANO5	22	21	30	24	16	43	16	14	7	19	20	3	0	1	0	0	0	0
ANO6_HUMAN	ANO6	15	14	12	11	19	12	8	5	8	13	1	0	19	34	19	21	28	27
ANO7_HUMAN	ANO7	1	2	2	1	1	2	1	5	3	3	2	3	7	11	0	5	1	3
ANO8_HUMAN	ANO8	5	3	4	5	9	9	6	2	3	1	5	3	5	7	4	2	2	5
ANO9_HUMAN	ANO9	0	0	0	0	0	0	0	0	0	0	0	0	0	0	0	0	0	3
ANPRA_HUMAN	NPR1	2	1	1	1	0	3	6	9	7	6	9	5	23	31	12	14	19	13
ANPRB_HUMAN	NPR2	3	1	6	0	4	4	2	5	5	7	1	0	5	5	3	8	6	10
ANPRC_HUMAN	NPR3	2	6	2	7	3	4	14	11	8	4	12	0	0	13	7	35	30	11
ANR10_HUMAN	ANKRD10	46	20	35	51	38	17	22	24	25	23	25	18	20	27	25	20	18	31
ANR11_HUMAN	ANKRD11	8	17	12	6	1	10	22	37	20	20	26	15	15	27	9	24	26	27
ANR12_HUMAN	ANKRD12	4	1	2	3	4	3	10	4	14	8	7	10	15	15	9	3	5	7
ANR16_HUMAN	ANKRD16	0	0	1	0	1	0	1	0	1	0	0	0	0	1	1	0	2	1
ANR17_HUMAN	ANKRD17	17	16	9	18	12	22	39	42	41	55	48	13	32	17	19	26	22	27
ANR22_HUMAN	ANKRD22	14	8	10	13	9	21	18	48	29	36	12	36	37	24	3	6	17	35
ANR23_HUMAN	ANKRD23	138	180	198	143	120	194	187	174	130	110	142	254	0	0	0	0	0	1
ANR24_HUMAN	ANKRD24	0	0	0	0	0	0	0	0	1	0	0	3	0	0	3	0	1	1
ANR26_HUMAN	ANKRD26	0	1	0	1	0	2	0	3	1	3	0	7	0	1	0	0	2	1
ANR27_HUMAN	ANKRD27	0	2	1	1	7	1	5	5	1	5	6	2	1	5	4	5	5	1
ANR28_HUMAN	ANKRD28	5	8	5	10	0	5	7	4	17	15	11	7	7	9	5	3	3	7
ANR29_HUMAN	ANKRD29	0	0	0	1	1	0	0	1	0	1	0	2	9	32	43	20	17	10
ANR32_HUMAN	ANKRD32	1	2	0	4	3	3	2	2	1	3	2	0	0	0	1	2	0	1
ANR35_HUMAN	ANKRD35	0	0	0	0	0	0	0	2	2	0	2	0	1	0	0	0	0	0
ANR37_HUMAN	ANKRD37	0	0	0	1	0	0	0	0	0	0	0	0	0	0	0	2	0	0
ANR39_HUMAN	ANKRD39	0	0	1	0	0	1	0	0	1	0	0	0	0	0	0	0	0	1
ANR40_HUMAN	ANKRD40	29	31	24	18	20	43	28	30	22	26	18	21	12	22	31	15	21	17
ANR42_HUMAN	ANKRD42	1	0	0	0	0	0	0	0	0	0	0	0	1	0	1	3	0	3
ANR43_HUMAN	ANKRD43	0	0	0	0	0	0	0	0	0	0	0	0	0	0	3	9	4	0
ANR44_HUMAN	ANKRD44	0	0	0	2	0	1	1	1	1	3	0	0	3	3	4	2	6	8
ANR45_HUMAN	ANKRD45	5	8	2	3	4	5	1	22	10	10	7	8	5	6	9	6	11	11
ANR46_HUMAN	ANKRD46	7	3	6	4	3	8	8	12	14	9	4	5	5	6	4	5	4	3
ANR49_HUMAN	ANKRD49	0	1	0	0	0	2	0	1	1	3	1	0	0	1	0	2	0	0
ANR50_HUMAN	ANKRD50	0	1	0	0	1	3	5	12	4	12	8	2	7	9	0	3	9	5
ANR52_HUMAN	ANKRD52	7	11	11	7	12	20	27	43	29	35	40	24	15	21	9	12	14	27
ANR54_HUMAN	ANKRD54	6	1	1	6	1	4	3	2	2	2	1	5	4	5	8	8	6	6
ANR57_HUMAN	ANKRD57	0	1	0	1	1	1	1	2	0	1	1	0	0	4	1	2	1	1
ANR58_HUMAN	ANKRD58	0	0	0	0	0	0	0	0	0	0	0	0	0	0	0	0	1	0
ANR62_HUMAN	ANKRD62	0	0	0	0	0	1	0	0	0	0	0	0	0	0	0	0	0	0
ANRA2_HUMAN	ANKRA2	2	4	0	2	3	1	5	8	3	0	6	3	0	0	4	6	0	3
ANS1A_HUMAN	ANKS1A	1	4	2	7	3	6	42	96	60	63	76	62	17	15	17	8	13	10
ANS1B_HUMAN	ANKS1B	0	0	0	0	0	0	0	1	1	2	0	0	0	1	0	0	1	0
ANS4B_HUMAN	ANKS4B	1	2	2	2	1	3	5	7	5	3	4	8	4	3	1	8	5	3
ANTR1_HUMAN	ANTXR1	0	4	2	2	0	1	6	7	0	5	8	0	32	20	24	17	14	11
ANTR2_HUMAN	ANTXR2	6	3	4	1	3	4	16	23	21	29	24	13	15	20	9	23	22	23
ANUB1_HUMAN	ANUBL1	0	1	0	0	0	1	2	0	0	0	0	0	0	1	3	0	4	2
ANX11_HUMAN	ANXA11	12	15	15	27	33	16	41	29	24	35	53	34	25	8	31	30	35	25
ANXA1_HUMAN	ANXA1	1	3	0	1	0	4	3	7	2	3	4	2	57	97	93	94	88	60
ANXA2_HUMAN	ANXA2	7	3	5	6	3	5	12	20	5	10	20	16	31	134	156	195	184	87
ANXA3_HUMAN	ANXA3	0	0	0	0	0	0	3	3	0	4	0	0	3	2	4	11	4	4
ANXA4_HUMAN	ANXA4	5	4	4	3	4	1	1	3	3	3	8	3	12	4	11	14	11	7
ANXA5_HUMAN	ANXA5	4	12	19	10	6	12	100	81	86	56	58	148	39	29	48	43	49	49
ANXA6_HUMAN	ANXA6	23	27	17	21	13	25	24	30	18	20	27	37	19	36	73	52	36	51
ANXA7_HUMAN	ANXA7	7	13	10	14	14	6	13	15	14	16	14	23	15	27	20	32	22	11
ANXA8_HUMAN	ANXA8	0	0	0	0	3	0	1	5	2	2	2	0	13	88	172	181	235	70
ANXA9_HUMAN	ANXA9	0	0	0	0	0	0	0	0	1	0	0	0	0	0	0	0	0	0
AOAH_HUMAN	AOAH	0	0	0	0	0	0	0	0	2	0	0	0	0	0	3	0	0	0
AOC2_HUMAN	AOC2	0	0	0	0	1	1	1	1	0	0	0	0	5	1	5	5	4	3
AOC3_HUMAN	AOC3	7	13	2	4	0	10	4	23	11	8	13	7	96	263	207	172	178	85
AOFA_HUMAN	MAOA	0	0	0	0	0	1	1	1	0	3	1	0	7	13	8	12	3	4
AOFB_HUMAN	MAOB	3	0	1	2	1	1	19	17	25	7	2	10	11	13	9	2	6	9
AP180_HUMAN	SNAP91	0	0	0	0	0	0	0	0	0	0	0	0	0	0	0	3	0	0
AP1AR_HUMAN	AP1AR	0	2	1	0	0	0	4	4	4	1	2	0	5	4	1	2	1	3
AP1B1_HUMAN	AP1B1	13	13	11	17	3	14	14	21	12	23	31	18	13	25	13	23	29	22
AP1G1_HUMAN	AP1G1	3	11	6	7	4	4	7	19	15	12	9	5	12	15	12	8	13	12
AP1G2_HUMAN	AP1G2	1	0	0	0	1	0	0	1	1	1	1	0	1	5	0	2	2	1
AP1M1_HUMAN	AP1M1	12	7	12	6	14	7	12	9	4	10	15	23	4	4	12	8	8	9
AP1M2_HUMAN	AP1M2	0	0	0	0	0	0	0	0	0	1	0	0	0	0	0	0	1	0
AP1S1_HUMAN	AP1S1	1	1	1	1	0	4	2	2	0	0	2	11	4	1	3	3	5	5
AP1S2_HUMAN	AP1S2	5	17	2	4	1	7	15	13	9	11	1	8	4	5	8	6	1	23
AP1S3_HUMAN	AP1S3	1	0	1	0	0	1	1	1	0	2	0	2	3	0	0	2	1	1
AP2A_HUMAN	TFAP2A	1	0	0	0	0	0	0	0	0	0	0	0	0	1	0	0	0	2
AP2A1_HUMAN	AP2A1	30	32	20	32	22	20	19	23	12	12	19	16	28	27	12	21	30	17
AP2A2_HUMAN	AP2A2	13	11	6	14	25	14	23	23	16	24	30	21	23	30	24	26	38	45
AP2B_HUMAN	TFAP2B	0	0	0	0	0	0	0	0	0	0	0	0	0	0	0	0	0	3
AP2B1_HUMAN	AP2B1	12	13	9	13	16	18	30	28	28	38	34	26	23	28	25	30	37	46
AP2M1_HUMAN	AP2M1	24	27	15	20	17	24	35	43	22	40	41	52	36	28	40	26	42	38
AP2S1_HUMAN	AP2S1	8	3	1	1	1	3	5	8	2	6	4	11	4	7	3	0	3	3
AP3B1_HUMAN	AP3B1	11	4	1	3	1	6	8	11	8	8	7	10	5	9	8	8	8	10
AP3B2_HUMAN	AP3B2	0	0	0	0	0	1	0	0	0	0	0	0	1	2	0	0	1	0
AP3D1_HUMAN	AP3D1	6	9	6	13	3	9	17	23	17	19	40	21	36	29	28	18	26	41
AP3M1_HUMAN	AP3M1	8	4	6	2	1	10	13	10	10	12	12	7	17	16	7	3	13	24
AP3M2_HUMAN	AP3M2	1	0	0	0	0	0	1	1	0	1	1	7	3	1	0	0	2	1
AP3S1_HUMAN	AP3S1	0	0	0	0	0	0	4	1	0	3	4	2	0	3	0	2	1	2
AP3S2_HUMAN	AP3S2	7	3	0	6	1	4	3	3	7	7	8	2	4	5	5	6	3	5
AP4A_HUMAN	NUDT2	2	2	2	1	0	1	0	3	0	3	1	0	0	1	0	0	1	1
AP4B1_HUMAN	AP4B1	3	2	1	0	0	3	5	4	3	3	2	0	4	0	0	2	2	5
AP4E1_HUMAN	AP4E1	3	8	5	2	3	5	5	4	8	7	6	2	5	3	5	0	1	3
AP4M1_HUMAN	AP4M1	5	3	4	6	4	4	11	11	7	6	6	16	5	7	5	11	7	5
AP4S1_HUMAN	AP4S1	4	1	4	2	1	4	2	1	2	5	7	2	1	2	1	2	5	3
APAF_HUMAN	APAF1	1	2	5	5	6	3	3	9	13	9	13	5	12	12	4	3	2	18
APBA1_HUMAN	APBA1	0	0	0	0	0	0	1	0	1	2	0	0	3	1	8	0	2	2
APBA3_HUMAN	APBA3	15	19	25	17	16	22	7	22	15	21	17	42	16	15	21	21	11	12
APBB1_HUMAN	APBB1	8	6	6	4	6	14	11	8	14	9	6	15	1	3	5	2	6	9
APBB2_HUMAN	APBB2	7	3	1	6	6	10	13	10	8	7	7	7	13	10	12	3	11	8
APBB3_HUMAN	APBB3	1	0	0	0	0	1	1	1	2	0	0	5	1	0	3	0	2	0
APBP2_HUMAN	APPBP2	2	0	2	5	1	10	6	12	5	2	4	5	17	22	21	15	18	18
APC_HUMAN	APC	6	8	5	6	7	7	31	29	35	58	40	5	4	9	7	6	9	11
APC1_HUMAN	ANAPC1	1	5	2	6	3	2	6	8	4	9	4	2	3	4	9	11	8	4
APC10_HUMAN	ANAPC10	0	0	0	0	1	0	0	1	3	0	0	0	1	1	0	0	1	1
APC11_HUMAN	ANAPC11	6	5	7	7	7	8	11	5	7	4	12	21	4	10	5	6	5	5
APC13_HUMAN	ANAPC13	0	0	1	0	0	0	0	1	0	0	0	0	1	0	0	2	2	0
APC16_HUMAN	ANAPC16	7	5	2	13	1	6	11	14	8	7	11	16	11	11	13	11	13	15
APC2_HUMAN	APC2	0	0	0	1	0	0	0	0	0	0	1	0	0	0	0	0	0	0
APC4_HUMAN	ANAPC4	7	7	1	2	4	9	6	8	8	8	7	5	8	6	5	14	11	8
APC5_HUMAN	ANAPC5	20	29	28	31	13	50	44	64	58	66	53	49	36	48	63	47	57	73
APC7_HUMAN	ANAPC7	0	1	2	2	3	3	4	4	0	3	4	2	7	5	3	2	2	1
APCD1_HUMAN	APCDD1	1	2	0	1	0	1	2	1	0	1	0	0	7	12	5	6	10	13
APEL_HUMAN	APLN	0	0	0	0	0	0	1	0	0	1	1	0	1	3	0	2	2	0
APEX1_HUMAN	APEX1	11	4	1	10	4	4	5	3	9	4	11	18	3	3	4	2	2	4
APEX2_HUMAN	APEX2	2	0	0	1	0	0	1	2	0	0	1	3	3	3	1	2	1	3
APH1A_HUMAN	APH1A	6	8	5	8	6	9	4	20	9	16	4	13	12	4	12	2	19	15
APH1B_HUMAN	APH1B	1	0	0	2	0	1	2	5	1	1	1	2	13	4	5	9	6	9
API5_HUMAN	API5	8	11	5	7	4	11	14	15	16	22	15	3	11	12	9	6	8	11
APJ_HUMAN	APLNR	0	1	0	0	0	1	1	3	2	3	2	5	4	2	1	0	2	2
APLD1_HUMAN	APOLD1	2	1	0	6	3	4	6	8	7	3	6	2	3	13	0	6	4	14
APLF_HUMAN	APLF	4	5	4	8	3	7	12	19	7	11	12	8	7	3	5	3	3	8
APLP1_HUMAN	APLP1	0	0	0	0	0	0	2	0	0	0	2	10	1	1	1	0	1	1
APLP2_HUMAN	APLP2	21	18	22	23	32	37	75	112	73	89	85	44	220	336	292	280	290	221
APM2_HUMAN	C10orf116	0	1	0	0	0	0	3	1	4	7	11	20	0	16	19	8	11	6
APMAP_HUMAN	C20orf3	3	0	5	5	1	4	3	8	3	9	7	8	47	54	71	27	31	41
APOA1_HUMAN	APOA1	1	0	0	0	0	0	0	0	0	0	0	0	0	0	4	0	0	0
APOA5_HUMAN	APOA5	0	0	0	0	0	0	0	0	0	0	0	0	0	0	0	2	0	0
APOB_HUMAN	APOB	1	0	0	0	0	0	0	0	1	0	0	0	0	0	1	0	0	0
APOC2_HUMAN	APOC2	0	0	0	0	0	0	0	0	1	0	0	0	0	0	0	0	0	0
APOC4_HUMAN	APOC4	0	3	1	2	0	1	1	0	0	1	0	2	1	1	0	2	1	3
APOD_HUMAN	APOD	22	18	7	17	9	12	11	18	12	16	8	7	21	2	13	8	2	16
APOE_HUMAN	APOE	0	4	0	0	3	1	10	13	5	3	6	23	48	36	76	41	25	67
APOF_HUMAN	APOF	0	0	0	0	0	0	0	1	0	0	0	0	0	0	0	0	0	0
APOH_HUMAN	APOH	0	0	0	0	1	0	0	0	2	1	0	0	0	0	0	0	0	0
APOL2_HUMAN	APOL2	1	0	1	0	1	0	1	2	0	3	1	10	4	2	12	9	13	9
APOL3_HUMAN	APOL3	2	2	0	3	0	0	2	4	0	2	1	0	0	4	5	0	3	0
APOL6_HUMAN	APOL6	2	2	1	4	3	1	1	5	4	2	1	2	1	2	5	0	4	7
APOM_HUMAN	APOM	0	0	0	1	0	0	0	1	1	1	0	0	0	0	0	2	1	0
APOO_HUMAN	APOO	9	3	0	4	1	7	11	3	7	5	11	2	0	2	1	2	1	0
APOOL_HUMAN	APOOL	3	3	1	3	0	7	10	7	5	14	8	11	5	2	5	5	0	6
APR_HUMAN	PMAIP1	0	0	0	2	0	0	0	0	0	0	0	0	0	0	0	0	0	1
APR3_HUMAN	C2orf28	3	2	2	3	4	7	2	6	1	7	5	2	3	1	3	3	4	5
APRG1_HUMAN	C3orf35	1	1	0	0	3	3	5	5	8	3	4	7	5	4	0	6	2	7
APRV1_HUMAN	ASPRV1	0	0	0	0	0	0	0	0	0	0	0	0	0	0	0	0	0	1
APT_HUMAN	APRT	0	1	1	0	4	4	1	1	1	2	0	2	0	5	5	0	2	3
APTX_HUMAN	APTX	0	1	0	2	1	0	0	1	0	0	0	0	0	0	0	0	1	1
AQ12B_HUMAN	AQP12B	0	0	0	0	0	0	0	0	0	0	0	0	3	0	0	0	0	0
AQP1_HUMAN	AQP1	39	35	31	32	19	29	117	111	68	36	35	59	28	52	51	32	21	26
AQP10_HUMAN	AQP10	0	0	0	0	0	0	0	0	0	0	0	0	0	0	0	0	0	1
AQP11_HUMAN	AQP11	1	0	0	0	0	0	2	0	0	2	0	0	0	0	1	2	0	0
AQP3_HUMAN	AQP3	0	0	0	0	0	0	0	0	0	0	0	0	0	4	12	18	9	7
AQP4_HUMAN	AQP4	10	26	22	9	7	22	0	0	0	0	0	0	0	0	0	0	0	0
AQP6_HUMAN	AQP6	0	0	0	0	0	4	0	0	0	0	0	0	0	0	0	0	0	0
AQP7_HUMAN	AQP7	2	0	7	1	0	2	12	23	28	16	17	28	24	26	16	21	33	20
AQP9_HUMAN	AQP9	0	0	0	0	0	0	0	0	0	0	0	0	0	0	0	0	0	1
AQR_HUMAN	AQR	3	1	1	5	4	4	7	3	2	3	7	0	1	2	4	3	3	5
AR13B_HUMAN	ARL13B	0	0	0	1	1	0	0	2	0	2	2	0	3	1	0	3	2	1
AR2BP_HUMAN	ARL2BP	9	10	7	10	13	16	11	12	17	9	8	11	7	7	12	14	13	15
AR6P1_HUMAN	ARL6IP1	0	1	1	2	0	1	6	4	3	3	5	2	13	9	15	9	20	23
AR6P4_HUMAN	ARL6IP4	0	2	4	3	0	1	3	3	1	3	2	5	1	1	0	2	1	3
AR6P6_HUMAN	ARL6IP6	0	2	0	1	6	2	2	2	0	3	4	3	1	4	4	2	5	7
ARAF_HUMAN	ARAF	19	22	14	13	14	18	22	29	21	11	11	18	7	11	11	17	11	16
ARAP1_HUMAN	ARAP1	6	8	7	8	1	4	2	12	9	1	7	15	8	13	9	6	14	17
ARAP2_HUMAN	ARAP2	0	0	0	0	0	0	0	1	1	3	2	2	0	0	0	0	0	1
ARAP3_HUMAN	ARAP3	10	0	0	1	0	1	8	12	7	9	7	18	9	8	15	6	5	11
ARBK1_HUMAN	ADRBK1	10	17	17	12	1	13	19	23	15	10	15	24	8	13	21	8	12	15
ARBK2_HUMAN	ADRBK2	1	1	0	0	0	1	2	2	2	1	5	0	28	9	19	5	10	13
ARC1A_HUMAN	ARPC1A	3	8	2	10	4	1	11	14	16	8	8	15	25	26	35	35	32	35
ARC1B_HUMAN	ARPC1B	2	1	0	2	3	1	7	9	3	9	6	2	29	70	103	47	58	35
ARCH_HUMAN	ZBTB8OS	2	3	1	2	0	2	4	4	2	3	4	7	1	6	3	2	0	2
ARF1_HUMAN	ARF1	23	18	22	22	25	27	38	54	22	56	41	44	31	53	43	58	44	43
ARF3_HUMAN	ARF3	2	1	1	2	0	3	11	14	11	10	17	11	23	17	19	9	14	24
ARF4_HUMAN	ARF4	3	3	0	3	4	3	8	12	9	11	11	10	25	23	12	11	26	18
ARF5_HUMAN	ARF5	4	4	10	7	10	1	6	9	7	8	9	3	7	7	3	3	7	5
ARF6_HUMAN	ARF6	3	7	4	3	4	5	8	12	4	8	11	2	11	8	11	21	9	17
ARFG1_HUMAN	ARFGAP1	0	1	0	1	3	2	0	7	4	3	1	8	5	3	0	5	6	9
ARFG2_HUMAN	ARFGAP2	10	15	22	27	14	20	8	23	16	19	26	15	3	10	20	5	13	13
ARFG3_HUMAN	ARFGAP3	1	5	1	1	0	1	1	4	3	1	4	3	9	14	17	17	11	20
ARFP1_HUMAN	ARFIP1	2	1	2	2	3	1	4	7	1	9	7	2	4	5	5	2	7	7
ARFP2_HUMAN	ARFIP2	1	0	2	3	1	1	3	3	1	1	2	7	3	1	1	3	3	5
ARFRP_HUMAN	ARFRP1	1	4	5	1	7	5	6	8	4	2	6	7	9	3	15	14	11	8
ARG33_HUMAN		3	0	0	0	0	0	0	0	0	0	0	3	0	0	0	0	2	1
ARG35_HUMAN		0	0	0	0	0	0	0	0	1	1	0	2	0	0	0	0	0	0
ARGAL_HUMAN	ARHGEF10L	10	21	17	26	17	14	13	14	20	16	21	26	15	8	16	23	11	13
ARGFX_HUMAN	ARGFX	14	12	9	14	12	21	16	47	40	38	27	34	44	36	21	20	19	31
ARGI1_HUMAN	ARG1	0	0	0	0	1	0	0	0	0	0	0	0	0	0	0	0	0	0
ARGI2_HUMAN	ARG2	0	2	0	2	0	2	3	2	2	2	1	0	3	1	0	0	0	1
ARGL1_HUMAN	ARGLU1	6	7	12	10	6	8	11	21	26	11	7	16	16	18	15	18	22	38
ARH_HUMAN	LDLRAP1	5	3	2	3	1	3	0	3	4	5	4	5	8	4	9	0	5	3
ARH37_HUMAN		3	4	2	6	0	1	3	5	5	6	7	7	11	41	51	9	12	16
ARH38_HUMAN		0	0	0	0	0	0	0	0	0	0	0	0	0	0	0	0	0	1
ARH40_HUMAN		4	5	7	4	4	2	6	7	7	5	2	5	13	15	19	14	16	15
ARHG1_HUMAN	ARHGEF1	1	3	7	6	0	4	4	9	8	6	5	16	11	17	17	18	24	27
ARHG2_HUMAN	ARHGEF2	4	4	0	1	1	9	9	12	10	7	6	11	31	28	29	27	46	23
ARHG3_HUMAN	ARHGEF3	1	3	0	1	0	1	6	3	9	6	4	5	8	8	7	2	5	5
ARHG4_HUMAN	ARHGEF4	0	0	0	1	0	1	0	0	1	0	0	0	1	1	0	0	1	1
ARHG5_HUMAN	ARHGEF5	0	0	0	0	0	0	0	0	0	0	0	0	1	0	1	3	0	3
ARHG6_HUMAN	ARHGEF6	13	9	10	6	7	7	16	16	16	19	21	10	9	23	39	32	30	26
ARHG7_HUMAN	ARHGEF7	15	19	25	21	13	22	27	27	23	17	24	23	17	22	13	12	18	21
ARHG8_HUMAN	NET1	2	6	0	4	0	4	8	17	5	14	6	15	69	17	11	18	18	51
ARHG9_HUMAN	ARHGEF9	3	3	2	1	3	4	8	5	7	12	6	7	11	2	1	5	1	5
ARHGA_HUMAN	ARHGEF10	3	2	1	0	0	0	3	5	1	3	2	2	0	3	4	9	11	11
ARHGB_HUMAN	ARHGEF11	5	8	7	13	1	9	6	18	12	10	13	24	12	18	27	11	20	18
ARHGC_HUMAN	ARHGEF12	16	11	9	14	14	21	37	52	40	51	48	8	21	23	20	26	26	35
ARHGF_HUMAN	ARHGEF15	4	0	1	0	3	1	8	5	8	3	1	10	1	2	0	9	2	9
ARHGH_HUMAN	ARHGEF17	3	3	5	4	0	3	16	15	15	14	9	13	15	14	17	12	9	10
ARHGI_HUMAN	ARHGEF18	2	2	0	0	0	1	4	3	4	3	4	5	7	2	5	9	11	9
ARHGJ_HUMAN	ARHGEF19	0	0	0	0	0	0	0	0	0	0	0	0	0	1	0	0	0	0
ARHGP_HUMAN		1	1	1	0	0	1	2	3	1	1	1	5	1	4	1	6	4	6
ARHGQ_HUMAN		0	1	0	0	1	2	0	2	0	0	2	0	0	4	0	0	1	1
ARHL1_HUMAN	ADPRHL1	3	10	5	5	7	8	115	105	118	85	108	242	3	1	0	0	0	0
ARHL2_HUMAN	ADPRHL2	1	0	0	2	1	1	6	1	2	3	0	2	1	3	4	8	0	1
ARI1_HUMAN	ARIH1	18	6	5	13	14	14	30	17	14	19	14	5	19	11	11	6	16	15
ARI1A_HUMAN	ARID1A	9	5	2	6	4	12	15	19	28	16	15	24	33	17	11	23	14	29
ARI1B_HUMAN	ARID1B	11	21	17	18	16	11	11	11	24	25	28	8	15	19	16	20	18	21
ARI2_HUMAN	ARIH2	17	11	5	15	14	19	12	14	11	12	19	5	1	9	5	0	1	5
ARI3A_HUMAN	ARID3A	0	0	0	1	0	0	0	1	0	0	0	0	0	0	0	0	0	0
ARI3B_HUMAN	ARID3B	0	0	0	0	0	1	2	1	0	0	0	0	0	0	0	0	0	2
ARI4A_HUMAN	ARID4A	1	2	2	4	1	4	6	5	8	8	2	3	9	6	5	5	2	8
ARI4B_HUMAN	ARID4B	3	6	6	10	4	7	17	19	8	16	9	13	8	11	5	9	14	10
ARI5A_HUMAN	ARID5A	2	0	0	0	0	0	1	3	1	1	2	3	3	0	0	3	2	1
ARI5B_HUMAN	ARID5B	9	12	9	4	3	9	17	16	17	14	15	5	16	12	5	6	7	17
ARID2_HUMAN	ARID2	1	2	1	6	7	5	3	8	7	9	6	2	11	3	3	5	5	12
ARIP4_HUMAN	RAD54L2	0	0	2	4	6	0	1	2	4	3	0	0	1	4	3	6	2	3
ARK72_HUMAN	AKR7A2	4	4	1	1	3	2	6	6	1	10	7	10	9	5	3	0	3	2
ARK73_HUMAN	AKR7A3	0	0	0	0	0	0	0	1	0	0	0	0	0	0	0	0	0	0
ARK74_HUMAN	AKR7L	2	0	2	0	0	1	1	1	1	4	1	2	1	0	0	0	1	1
ARL1_HUMAN	ARL1	12	5	2	13	3	8	30	23	20	36	26	15	15	6	17	14	18	13
ARL10_HUMAN	ARL10	0	1	0	0	0	1	2	2	3	3	1	3	1	1	1	12	2	3
ARL11_HUMAN	ARL11	0	0	0	1	0	0	0	0	0	0	0	0	0	3	1	0	0	1
ARL14_HUMAN	ARL14	0	0	0	0	0	0	0	1	0	0	0	0	0	0	0	0	0	0
ARL15_HUMAN	ARL15	1	3	0	0	1	2	4	1	5	5	2	2	7	1	1	3	1	3
ARL16_HUMAN	ARL16	3	1	0	1	0	2	3	2	3	1	7	5	3	3	1	3	2	8
ARL17_HUMAN	ARL17B	3	2	1	1	0	1	3	2	3	0	1	0	3	0	0	3	2	4
ARL2_HUMAN	ARL2	6	12	4	5	4	13	4	10	11	8	6	15	4	11	8	2	5	3
ARL3_HUMAN	ARL3	0	0	0	0	0	1	0	1	1	2	1	0	0	1	0	0	1	1
ARL4A_HUMAN	ARL4A	2	4	2	2	0	1	4	1	1	3	0	0	4	3	3	0	5	6
ARL4C_HUMAN	ARL4C	0	0	0	0	0	0	0	1	0	1	0	0	0	3	0	5	2	3
ARL4D_HUMAN	ARL4D	0	1	0	1	0	0	2	1	0	0	0	0	1	0	1	0	3	3
ARL5A_HUMAN	ARL5A	12	15	5	6	10	9	24	18	23	20	13	5	16	16	13	5	4	7
ARL5B_HUMAN	ARL5B	0	1	1	0	0	1	1	0	4	1	1	0	1	0	0	0	0	4
ARL5C_HUMAN	ARL5C	0	0	0	0	0	1	0	0	0	0	0	0	0	1	0	0	0	2
ARL6_HUMAN	ARL6	1	2	0	0	0	0	0	0	0	0	1	0	0	0	3	0	1	0
ARL8A_HUMAN	ARL8A	6	3	14	4	6	8	5	2	9	15	8	10	1	13	7	6	11	9
ARL8B_HUMAN	ARL8B	13	5	7	2	4	11	12	10	11	10	7	8	7	3	7	5	7	15
ARL9_HUMAN	ARL9	0	0	0	0	0	0	0	0	0	0	1	0	0	0	0	0	1	0
ARLY_HUMAN	ASL	1	3	1	1	6	1	4	4	1	1	1	7	1	2	0	2	0	1
ARM10_HUMAN	ARMC10	4	6	5	3	1	3	4	8	5	10	6	5	3	4	13	3	7	12
ARMC1_HUMAN	ARMC1	1	2	4	5	3	2	10	3	9	9	4	3	3	4	1	5	8	5
ARMC2_HUMAN	ARMC2	0	0	0	0	0	0	0	1	0	0	0	2	0	0	1	0	1	2
ARMC4_HUMAN	ARMC4	0	0	0	0	0	0	0	0	0	1	0	0	0	0	0	0	0	0
ARMC5_HUMAN	ARMC5	2	0	0	1	0	0	0	0	1	2	0	2	3	0	1	0	0	3
ARMC6_HUMAN	ARMC6	2	6	1	2	3	9	3	3	3	3	0	3	0	3	0	5	0	1
ARMC7_HUMAN	ARMC7	0	0	0	1	0	2	1	5	4	3	2	3	5	2	0	0	3	2
ARMC8_HUMAN	ARMC8	5	12	5	6	9	12	8	5	9	14	2	3	1	4	9	6	3	8
ARMC9_HUMAN	ARMC9	5	0	1	2	0	1	1	1	4	6	11	2	0	1	3	0	1	5
ARMX1_HUMAN	ARMCX1	3	2	0	1	0	1	6	1	2	3	1	2	8	8	7	6	6	7
ARMX2_HUMAN	ARMCX2	2	0	1	0	0	0	1	3	2	3	0	0	3	0	3	2	1	9
ARMX3_HUMAN	ARMCX3	13	4	4	1	9	6	19	23	18	16	11	11	11	19	11	3	7	5
ARMX5_HUMAN	ARMCX5	0	1	0	0	0	0	1	0	1	2	1	0	0	1	0	0	2	3
ARMX6_HUMAN	ARMCX6	1	0	0	0	0	0	1	3	3	2	0	3	0	0	0	2	0	1
ARNT_HUMAN	ARNT	13	9	4	8	9	14	7	18	8	16	15	8	13	7	11	8	5	11
ARNT2_HUMAN	ARNT2	0	0	0	0	0	0	1	1	1	0	0	0	3	2	0	0	0	2
AROS_HUMAN	RPS19BP1	2	0	0	1	0	1	1	4	0	1	0	0	0	1	1	0	1	0
ARP10_HUMAN	ACTR10	3	4	6	5	3	6	4	10	8	10	7	10	5	6	7	3	5	3
ARP19_HUMAN	ARPP19	25	22	17	20	26	38	63	62	58	68	47	18	28	42	33	23	34	31
ARP2_HUMAN	ACTR2	12	15	9	12	10	17	30	38	38	33	31	24	27	43	27	17	39	43
ARP21_HUMAN		13	8	6	13	9	17	0	1	0	0	0	0	0	0	0	0	0	0
ARP3_HUMAN	ACTR3	2	2	5	4	1	3	23	11	14	17	32	2	27	19	23	12	18	29
ARP3B_HUMAN	ACTR3B	9	3	4	4	9	4	7	7	3	6	0	5	5	0	1	2	4	3
ARP3C_HUMAN		0	0	0	0	0	0	0	1	1	0	0	0	0	0	0	0	0	0
ARP5_HUMAN	ACTR5	1	0	2	1	3	1	2	3	2	1	0	2	0	1	0	0	4	1
ARP5L_HUMAN	ARPC5L	15	8	6	7	9	7	19	11	13	12	8	16	1	4	3	9	8	4
ARP6_HUMAN	ACTR6	0	6	2	1	3	4	7	8	7	7	9	10	0	4	1	2	4	2
ARP8_HUMAN	ACTR8	4	3	5	0	0	6	5	5	7	4	1	2	5	4	7	2	4	3
ARPC2_HUMAN	ARPC2	13	13	6	11	9	9	51	66	46	84	48	109	36	33	31	20	35	45
ARPC3_HUMAN	ARPC3	6	2	1	3	3	3	8	7	7	6	8	16	5	12	8	5	6	19
ARPC4_HUMAN	ARPC4	5	7	6	6	7	4	5	10	1	5	14	3	16	11	9	14	15	16
ARPC5_HUMAN	ARPC5	0	0	1	4	1	0	10	8	10	1	7	3	7	7	13	6	11	19
ARPM1_HUMAN		2	0	0	0	0	0	0	1	0	0	0	0	0	1	0	2	0	1
ARRB1_HUMAN	ARRB1	1	1	0	3	3	1	2	6	5	4	2	2	29	19	11	27	24	23
ARRB2_HUMAN	ARRB2	3	0	0	1	1	1	1	2	3	3	1	5	1	13	11	14	11	11
ARRD1_HUMAN	ARRDC1	0	0	0	1	3	0	0	1	1	1	0	0	1	4	3	6	2	4
ARRD2_HUMAN	ARRDC2	5	12	12	2	6	0	2	2	0	2	5	5	7	2	11	0	2	3
ARRD3_HUMAN	ARRDC3	20	19	1	3	3	5	6	10	5	3	8	3	7	9	7	6	4	14
ARRD4_HUMAN	ARRDC4	3	4	0	0	0	1	3	1	1	2	2	2	1	9	4	3	2	4
ARRD5_HUMAN	ARRDC5	7	11	10	4	6	17	4	2	2	2	1	0	0	0	0	0	0	0
ARRS_HUMAN	SAG	0	0	0	0	0	0	1	0	0	0	0	0	0	1	0	0	0	0
ARSA_HUMAN	ARSA	3	0	0	0	0	0	3	2	0	2	1	3	4	6	4	3	7	9
ARSB_HUMAN	ARSB	0	1	1	1	0	1	8	7	4	1	12	7	15	12	4	6	8	18
ARSD_HUMAN	ARSD	0	0	0	0	0	1	0	1	1	1	0	0	1	3	0	0	1	2
ARSE_HUMAN	ARSE	0	0	0	0	1	1	2	1	3	0	0	0	1	2	0	0	1	1
ARSG_HUMAN	ARSG	1	0	1	1	0	1	2	6	2	5	0	2	0	2	0	0	5	2
ARSI_HUMAN	ARSI	0	0	2	0	0	1	1	0	0	0	0	0	0	0	0	0	1	1
ARSJ_HUMAN	ARSJ	0	0	1	0	0	0	0	1	0	0	0	0	4	1	0	2	0	1
ARSK_HUMAN	ARSK	2	2	2	3	4	4	4	8	2	3	1	0	0	5	7	2	7	3
ARTN_HUMAN	ARTN	0	0	0	0	0	0	0	0	0	0	1	0	1	0	0	0	0	1
ARV1_HUMAN	ARV1	1	2	5	7	3	4	7	5	7	4	6	8	4	10	8	3	8	5
ARVC_HUMAN	ARVCF	8	5	2	6	4	7	1	3	3	3	2	5	4	3	4	2	2	3
ARX_HUMAN	ARX	3	0	1	0	0	1	0	0	0	0	0	0	0	3	0	0	1	1
ARY1_HUMAN	NAT1	0	0	0	0	0	0	0	0	0	0	1	2	1	0	0	2	0	0
AS3MT_HUMAN	AS3MT	1	2	1	1	1	1	2	9	2	1	5	2	4	2	4	2	1	5
ASAH1_HUMAN	ASAH1	2	1	7	3	1	3	15	16	5	31	12	18	13	36	17	17	47	26
ASAP1_HUMAN	ASAP1	2	4	4	3	3	4	8	5	8	4	4	2	17	17	11	9	19	11
ASAP2_HUMAN	ASAP2	1	1	2	6	0	3	15	24	18	16	18	2	3	7	9	9	4	13
ASAP3_HUMAN	ASAP3	0	0	0	2	1	3	2	10	9	7	6	7	7	6	3	2	3	2
ASB1_HUMAN	ASB1	3	5	6	9	10	5	4	10	8	6	14	5	4	9	7	2	8	9
ASB10_HUMAN	ASB10	4	7	7	6	6	7	10	6	3	4	8	15	0	0	0	0	0	0
ASB11_HUMAN	ASB11	27	12	17	13	1	11	38	33	35	25	14	23	1	0	0	0	0	0
ASB12_HUMAN	ASB12	6	13	9	11	6	8	1	9	7	10	6	20	0	0	0	0	0	0
ASB13_HUMAN	ASB13	0	0	2	8	1	4	1	5	1	3	2	0	1	2	1	0	1	4
ASB14_HUMAN	ASB14	7	8	7	5	4	8	7	5	3	3	4	8	0	0	0	0	0	0
ASB15_HUMAN	ASB15	11	13	1	6	0	15	40	42	40	29	26	11	0	0	0	0	0	0
ASB16_HUMAN	ASB16	14	16	7	8	9	13	5	3	0	2	2	8	0	0	0	0	0	0
ASB18_HUMAN	ASB18	2	2	1	0	0	1	5	1	0	1	1	2	0	0	0	0	0	0
ASB2_HUMAN	ASB2	39	103	141	96	64	46	205	223	238	285	294	375	3	39	57	44	47	9
ASB3_HUMAN	ASB3	6	3	1	5	3	4	6	4	3	2	2	0	1	2	4	0	3	1
ASB4_HUMAN	ASB4	7	9	11	4	7	22	16	17	15	18	21	11	0	0	0	0	0	0
ASB5_HUMAN	ASB5	14	16	21	28	12	11	0	3	1	0	2	0	0	0	0	0	1	0
ASB6_HUMAN	ASB6	1	4	1	4	3	7	4	9	2	6	11	5	0	4	3	6	5	9
ASB7_HUMAN	ASB7	2	0	5	0	1	0	0	1	0	3	2	0	3	0	1	0	0	3
ASB8_HUMAN	ASB8	18	18	17	6	16	4	23	21	14	20	11	15	3	2	3	3	5	4
ASB9_HUMAN	ASB9	0	0	0	0	0	1	0	0	1	1	0	2	0	0	0	0	0	0
ASC_HUMAN	PYCARD	0	0	0	0	0	0	0	1	0	0	0	0	0	0	0	0	0	1
ASCC1_HUMAN	ASCC1	9	4	7	12	3	7	18	15	16	11	11	3	3	1	3	3	3	9
ASCC2_HUMAN	ASCC2	5	4	4	4	14	3	6	2	5	8	15	13	1	7	4	6	8	3
ASF1A_HUMAN	ASF1A	2	5	2	2	9	5	20	49	33	18	26	37	16	16	3	5	6	9
ASF1B_HUMAN	ASF1B	0	0	0	0	0	0	0	0	0	0	0	0	0	1	0	0	1	1
ASGL1_HUMAN	ASRGL1	3	4	4	2	1	1	15	7	10	9	6	16	3	2	4	5	2	6
ASGR1_HUMAN	ASGR1	1	0	0	0	0	2	0	0	0	0	0	0	1	0	0	0	2	1
ASGR2_HUMAN	ASGR2	0	0	0	0	1	1	0	0	0	0	0	0	0	0	0	0	0	0
ASH1L_HUMAN	ASH1L	13	13	14	6	14	18	39	29	38	49	25	7	31	19	21	8	27	29
ASH2L_HUMAN	ASH2L	6	2	0	2	1	1	4	5	4	8	6	0	3	10	0	8	4	8
ASHWN_HUMAN	C2orf49	0	0	0	0	0	4	4	2	0	0	2	0	0	0	0	0	0	0
ASIP_HUMAN	ASIP	0	0	0	0	3	0	0	0	0	0	0	0	0	0	0	0	0	0
ASM_HUMAN	SMPD1	4	4	14	6	7	9	17	21	12	24	26	31	13	8	9	12	14	11
ASM3A_HUMAN	SMPDL3A	1	2	0	0	0	1	5	1	7	2	6	2	0	1	0	5	3	3
ASML_HUMAN	ASMTL	11	0	0	8	1	1	2	4	2	2	5	8	7	3	8	8	5	5
ASNA_HUMAN	ASNA1	7	5	12	5	9	11	15	23	15	10	22	37	9	10	9	6	7	8
ASND1_HUMAN	ASNSD1	5	1	1	1	4	7	8	6	10	5	5	11	3	4	4	2	2	5
ASNS_HUMAN	ASNS	1	0	0	0	0	1	1	1	0	1	1	0	7	2	3	3	5	6
ASPC1_HUMAN	ASPSCR1	7	15	6	5	9	5	3	8	10	8	2	23	13	14	17	14	18	21
ASPD_HUMAN	ASPDH	0	0	0	0	0	0	0	0	0	0	0	2	0	0	0	0	0	1
ASPG_HUMAN	AGA	1	2	1	4	0	1	5	3	4	3	4	3	0	8	3	5	5	7
ASPH_HUMAN	ASPH	46	41	25	36	33	49	40	49	38	49	19	33	68	106	92	120	127	95
ASPM_HUMAN	ASPM	0	0	0	0	0	0	0	0	0	0	0	0	0	2	0	0	0	1
ASPN_HUMAN	ASPN	1	2	4	3	0	1	10	3	2	10	2	0	4	15	3	2	4	7
ASPP1_HUMAN	PPP1R13B	36	14	15	30	13	40	79	34	43	192	89	73	12	7	5	3	9	7
ASPP2_HUMAN	TP53BP2	0	0	2	1	3	1	8	9	8	6	9	3	1	0	5	2	2	5
ASSY_HUMAN	ASS1	1	0	0	0	0	0	2	3	2	1	7	0	3	8	4	0	1	5
ASTE1_HUMAN	ASTE1	0	0	0	1	0	0	3	0	0	1	1	0	1	1	3	0	1	1
ASTN1_HUMAN	ASTN1	0	0	0	0	3	0	0	2	0	0	0	2	1	1	0	0	0	0
ASTN2_HUMAN	ASTN2	11	9	10	13	6	11	34	45	68	23	35	49	61	27	25	20	21	31
ASXL1_HUMAN	ASXL1	2	5	9	7	9	4	11	10	7	9	15	3	11	14	13	9	11	15
ASXL2_HUMAN	ASXL2	1	3	9	2	1	4	1	7	15	16	8	2	11	10	9	8	9	16
AT10A_HUMAN	ATP10A	0	1	2	0	0	1	1	1	1	2	1	0	4	4	7	3	2	3
AT10B_HUMAN	ATP10B	0	1	0	0	0	0	0	0	0	0	0	0	0	0	0	0	0	1
AT10D_HUMAN	ATP10D	2	1	2	3	0	1	7	5	3	2	2	5	4	5	4	3	1	8
AT11A_HUMAN	ATP11A	11	13	17	34	25	33	19	26	18	24	17	8	17	26	17	20	21	22
AT11B_HUMAN	ATP11B	1	5	2	3	1	4	11	9	8	4	5	0	3	11	5	3	8	9
AT11C_HUMAN	ATP11C	0	2	0	1	1	1	0	3	0	3	5	2	4	3	4	0	2	7
AT131_HUMAN	ATP13A1	4	2	6	2	4	7	13	10	2	7	13	7	12	12	11	18	10	5
AT132_HUMAN	ATP13A2	2	2	2	2	0	3	5	3	2	1	0	3	1	4	3	2	2	3
AT133_HUMAN	ATP13A3	2	3	5	3	0	2	11	5	5	10	4	5	3	4	8	6	8	9
AT134_HUMAN	ATP13A4	0	0	0	0	0	0	0	0	0	0	0	0	0	0	0	0	0	1
AT135_HUMAN	ATP13A5	0	0	0	0	0	0	0	0	0	0	0	0	0	0	0	0	0	1
AT1A1_HUMAN	ATP1A1	2	0	4	10	1	7	184	198	225	330	336	189	56	30	40	32	41	68
AT1A2_HUMAN	ATP1A2	187	222	243	278	221	353	18	24	16	20	14	18	57	14	16	27	22	92
AT1A4_HUMAN	ATP1A4	3	5	0	0	0	2	0	0	1	0	0	0	0	0	0	0	0	1
AT1B1_HUMAN	ATP1B1	32	35	33	15	32	40	76	112	105	153	130	80	3	5	1	8	7	12
AT1B2_HUMAN	ATP1B2	10	21	11	5	1	20	7	10	7	8	2	0	1	5	3	0	4	3
AT1B3_HUMAN	ATP1B3	2	2	2	4	1	2	2	6	3	3	7	5	7	9	9	9	8	7
AT1B4_HUMAN	ATP1B4	2	1	0	7	7	5	0	1	2	0	1	0	3	0	0	0	0	1
AT2A1_HUMAN	ATP2A1	2402	2659	2090	2154	1660	4501	5	51	11	9	5	124	7	5	4	2	2	45
AT2A2_HUMAN	ATP2A2	332	186	275	395	247	406	1628	1656	1590	2877	2347	1199	49	35	24	29	35	49
AT2A3_HUMAN	ATP2A3	0	0	0	3	0	1	1	2	2	3	4	0	5	1	4	0	6	1
AT2B1_HUMAN	ATP2B1	4	8	5	9	7	11	16	31	23	43	31	10	9	14	4	8	10	17
AT2B2_HUMAN	ATP2B2	1	2	0	0	3	5	0	1	0	0	0	0	0	2	0	0	0	0
AT2B3_HUMAN	ATP2B3	20	20	16	39	25	33	22	25	14	28	30	23	1	0	1	0	0	3
AT2B4_HUMAN	ATP2B4	6	10	6	4	1	7	16	19	11	22	27	5	27	39	21	20	35	31
AT2C1_HUMAN	ATP2C1	3	4	7	7	1	9	30	33	31	26	22	11	9	20	7	12	13	12
AT2L1_HUMAN	AGXT2L1	0	0	0	0	0	0	0	0	0	0	0	0	0	0	0	0	0	1
AT2L2_HUMAN	AGXT2L2	2	0	1	0	4	1	1	3	0	1	4	5	1	1	1	6	3	6
AT5F1_HUMAN	ATP5F1	12	17	14	14	9	46	32	31	36	59	25	70	1	5	4	8	7	13
AT5G1_HUMAN	ATP5G1	30	11	24	13	12	12	57	23	79	50	52	59	4	0	1	0	0	1
AT5G2_HUMAN	ATP5G2	71	8	7	10	12	22	93	24	65	111	58	57	20	6	3	2	7	6
AT5G3_HUMAN	ATP5G3	17	14	5	2	4	12	57	33	46	68	52	72	9	4	9	6	5	11
AT5L2_HUMAN	ATP5L2	0	0	0	0	0	0	0	1	0	0	0	0	0	0	0	0	0	0
AT5SL_HUMAN	ATP5SL	11	6	5	4	6	10	8	17	11	12	12	16	3	4	1	0	5	5
AT7L1_HUMAN	ATXN7L1	0	0	0	0	3	5	1	2	2	2	4	0	5	1	1	0	2	1
AT7L2_HUMAN	ATXN7L2	4	3	6	1	4	5	3	1	0	0	0	0	1	0	0	0	0	1
AT7L3_HUMAN	ATXN7L3	1	6	4	4	4	2	5	8	3	10	12	7	8	8	5	3	11	11
AT8A1_HUMAN	ATP8A1	11	17	11	18	6	17	11	8	11	22	7	3	7	6	5	0	1	5
AT8A2_HUMAN	ATP8A2	1	0	0	1	0	0	9	23	11	11	11	3	0	0	0	0	1	0
AT8B1_HUMAN	ATP8B1	2	3	0	0	0	2	6	2	1	1	2	0	4	6	0	5	4	3
AT8B2_HUMAN	ATP8B2	4	1	1	0	0	0	5	10	12	10	5	8	7	3	12	11	8	11
AT8B3_HUMAN	ATP8B3	0	0	0	0	0	0	1	2	0	4	0	7	3	3	1	0	0	5
AT8B4_HUMAN	ATP8B4	0	0	0	0	0	2	1	0	0	1	0	0	1	4	1	2	2	1
ATAD1_HUMAN	ATAD1	12	6	7	2	3	13	11	14	17	18	6	3	7	2	1	3	4	7
ATAD2_HUMAN	ATAD2	0	1	0	0	0	1	1	0	0	0	1	0	4	1	1	3	1	6
ATAD5_HUMAN	ATAD5	0	3	0	1	0	1	1	1	2	0	1	2	0	1	0	2	1	1
ATAT_HUMAN		2	3	0	1	0	1	4	9	5	3	6	8	3	1	0	2	2	3
ATBD4_HUMAN	ATPBD4	4	2	4	5	4	1	7	7	10	9	7	10	7	5	3	2	3	11
ATCAY_HUMAN	ATCAY	3	3	4	2	0	7	7	8	5	10	17	20	5	4	1	0	2	2
ATD2B_HUMAN	ATAD2B	1	8	2	0	6	30	6	38	4	3	2	138	0	7	0	0	2	4
ATD3A_HUMAN	ATAD3A	13	5	5	13	3	14	18	24	14	16	20	31	5	12	7	6	9	9
ATD3B_HUMAN	ATAD3B	0	0	0	0	0	0	0	0	0	1	0	0	0	0	0	0	1	0
ATD3C_HUMAN	ATAD3C	0	0	0	0	0	0	0	0	1	0	0	0	0	0	0	0	0	0
ATE1_HUMAN	ATE1	9	7	5	11	12	9	10	8	3	13	20	2	5	11	0	8	5	7
ATF1_HUMAN	ATF1	10	5	6	8	3	7	7	5	7	9	13	5	5	3	7	3	5	3
ATF2_HUMAN	ATF2	6	6	9	9	6	9	12	16	20	11	11	10	7	8	4	5	3	13
ATF3_HUMAN	ATF3	5	4	1	1	0	1	3	4	3	0	7	0	0	1	0	0	2	5
ATF4_HUMAN	ATF4	25	20	14	9	10	9	22	17	7	10	14	23	5	16	20	11	15	20
ATF5_HUMAN	ATF5	5	3	1	3	1	3	2	4	2	3	1	7	20	17	13	2	9	6
ATF6A_HUMAN	ATF6	12	7	4	5	3	7	17	18	14	27	33	13	11	35	16	24	21	23
ATF6B_HUMAN	ATF6B	0	2	0	3	1	2	6	7	2	4	5	11	7	6	7	5	8	10
ATF7_HUMAN	ATF7	5	9	6	4	3	17	15	20	5	23	15	10	17	25	8	14	12	31
ATG10_HUMAN	ATG10	0	2	0	0	0	1	0	1	0	1	0	0	0	0	0	0	0	0
ATG12_HUMAN	ATG12	7	5	6	1	1	2	7	8	8	3	9	5	1	7	4	0	2	2
ATG13_HUMAN	KIAA0652	23	15	16	12	13	13	15	16	18	16	17	16	24	15	20	11	24	17
ATG2A_HUMAN	ATG2A	8	3	5	9	1	7	5	12	9	12	12	15	12	10	5	21	12	11
ATG2B_HUMAN	ATG2B	9	9	7	5	4	12	5	14	11	11	9	10	5	16	3	12	13	1
ATG3_HUMAN	ATG3	1	3	1	1	0	1	7	3	3	9	5	7	3	5	9	11	9	2
ATG4A_HUMAN	ATG4A	11	10	1	7	9	11	3	10	7	8	7	10	5	4	1	3	2	9
ATG4B_HUMAN	ATG4B	5	4	4	3	1	2	1	10	8	7	11	2	8	11	1	9	5	6
ATG4C_HUMAN	ATG4C	0	0	0	0	0	1	3	3	2	4	2	0	4	5	1	0	2	5
ATG4D_HUMAN	ATG4D	6	3	2	4	0	7	9	10	9	11	6	2	0	2	3	0	1	2
ATG5_HUMAN	ATG5	4	0	1	1	3	4	2	3	7	2	6	3	0	1	1	2	4	1
ATG7_HUMAN	ATG7	1	0	0	0	0	1	3	3	1	2	0	3	3	2	4	3	9	5
ATG9A_HUMAN	ATG9A	21	26	15	21	19	22	20	24	22	20	22	29	3	9	5	3	13	9
ATG9B_HUMAN	ATG9B	0	0	0	0	0	1	1	1	0	0	0	0	1	0	1	2	2	1
ATGA1_HUMAN	C12orf44	4	2	2	0	3	3	1	1	1	2	2	2	4	0	0	0	1	1
ATHL1_HUMAN	ATHL1	0	2	4	2	0	3	1	4	0	1	0	2	3	3	4	11	1	5
ATIF1_HUMAN	ATPIF1	7	1	6	3	3	1	12	12	8	11	17	7	3	1	0	2	2	2
ATL1_HUMAN	ADAMTSL1	2	1	2	0	0	0	0	0	0	2	0	0	1	2	1	2	3	1
ATL2_HUMAN	ADAMTSL2	6	3	2	1	4	2	9	15	8	2	11	8	4	4	0	0	3	4
ATL3_HUMAN	ADAMTSL3	0	0	0	0	0	0	4	1	1	4	5	0	8	2	4	0	5	3
ATL4_HUMAN	ADAMTSL4	7	10	17	2	0	8	10	18	13	25	11	24	4	7	5	6	6	14
ATL5_HUMAN	ADAMTSL5	6	1	2	7	4	7	6	10	5	4	9	5	7	3	1	3	2	6
ATLA1_HUMAN	ATL1	0	0	0	0	0	0	0	1	0	0	0	0	1	0	0	0	1	0
ATLA2_HUMAN	ATL2	21	18	7	6	6	17	8	16	4	9	5	0	8	5	12	8	7	9
ATLA3_HUMAN	ATL3	2	0	0	0	0	1	6	8	2	4	5	2	13	23	17	12	26	20
ATM_HUMAN	ATM	1	1	0	1	0	1	2	5	7	3	4	0	1	4	3	0	4	5
ATMIN_HUMAN	ATMIN	13	13	1	15	12	18	14	9	12	9	6	3	12	8	7	5	2	10
ATN1_HUMAN	ATN1	38	53	35	39	29	54	91	85	92	83	79	98	76	71	75	47	61	61
ATNG_HUMAN	FXYD2	1	1	0	1	0	2	2	2	5	0	2	5	7	5	1	0	3	5
ATOH8_HUMAN	ATOH8	2	0	1	3	0	1	2	3	0	3	6	8	1	0	3	3	1	3
ATOX1_HUMAN	ATOX1	0	0	0	0	0	0	1	0	0	0	0	0	1	0	0	0	0	1
ATP23_HUMAN	XRCC6BP1	0	0	0	1	0	0	1	0	1	1	0	0	5	1	0	0	0	1
ATP4B_HUMAN	ATP4B	0	0	0	0	0	0	0	0	0	1	1	2	0	0	0	0	0	0
ATP5E_HUMAN	ATP5E	3	0	2	1	1	1	0	3	0	1	2	2	3	6	1	0	0	1
ATP5H_HUMAN	ATP5H	40	18	1	6	1	17	49	35	42	45	44	42	4	4	1	11	2	2
ATP5I_HUMAN	ATP5I	1	2	5	2	3	3	3	5	3	3	7	3	1	1	4	3	1	5
ATP5J_HUMAN	ATP5J	7	1	1	2	1	1	21	7	16	17	18	15	5	4	1	2	1	1
ATP5L_HUMAN	ATP5L	7	5	5	4	3	10	15	11	14	18	18	11	1	0	4	2	2	1
ATP5S_HUMAN	ATP5S	7	3	0	5	1	4	5	10	2	5	5	3	7	2	0	0	3	4
ATP6_HUMAN	MT-ATP6	8021	3244	993	928	1112	3657	10063	9296	14824	8765	7718	10923	1033	840	292	139	201	537
ATP7A_HUMAN	ATP7A	5	3	1	2	3	1	5	4	5	5	2	0	7	8	1	0	2	4
ATP7B_HUMAN	ATP7B	1	1	0	0	1	1	2	3	2	2	1	0	7	0	0	0	2	3
ATP8_HUMAN	MT-ATP8	306	62	54	30	71	61	251	201	514	145	161	93	41	16	8	6	10	8
ATP9A_HUMAN	ATP9A	13	17	17	15	19	17	38	44	31	48	48	28	17	30	40	40	32	36
ATP9B_HUMAN	ATP9B	10	3	1	13	12	4	7	10	7	7	4	8	7	8	11	6	11	12
ATPA_HUMAN	ATP5A1	274	210	241	211	172	303	551	524	511	558	519	445	64	75	99	96	91	69
ATPB_HUMAN	ATP5B	416	307	376	323	259	428	738	902	690	773	747	1172	45	98	155	111	110	109
ATPD_HUMAN	ATP5D	42	50	30	33	12	47	47	75	50	64	66	127	13	15	25	8	14	12
ATPF1_HUMAN	ATPAF1	4	15	4	2	9	16	15	27	20	16	20	15	3	12	1	3	4	5
ATPF2_HUMAN	ATPAF2	2	1	1	1	0	0	2	3	3	3	0	3	0	1	1	3	0	1
ATPG_HUMAN	ATP5C1	64	70	71	63	33	67	89	127	67	92	69	166	16	17	11	18	21	28
ATPK_HUMAN	ATP5J2	1	0	0	2	0	1	10	3	5	7	5	5	1	1	1	0	2	1
ATPO_HUMAN	ATP5O	21	12	12	6	1	17	40	24	17	42	40	26	5	6	3	3	3	3
ATR_HUMAN	ATR	5	2	1	0	0	0	1	2	8	3	1	0	5	3	5	3	4	5
ATRAP_HUMAN	AGTRAP	3	1	1	0	3	1	2	2	0	1	1	2	1	3	0	2	1	1
ATRIP_HUMAN	ATRIP	1	1	1	0	4	1	2	1	0	2	2	2	0	2	0	0	0	3
ATRN_HUMAN	ATRN	3	6	2	3	1	4	14	16	17	23	21	7	23	16	29	24	23	32
ATRN1_HUMAN	ATRNL1	4	0	1	0	0	1	1	0	0	0	0	0	0	0	0	0	0	0
ATRX_HUMAN	ATRX	8	8	4	12	9	12	19	25	31	38	18	16	5	13	11	11	11	13
ATS1_HUMAN	ADAMTS1	2	3	2	3	0	1	6	11	8	2	7	2	9	11	7	5	8	13
ATS10_HUMAN	ADAMTS10	0	0	0	1	0	0	1	1	3	0	1	2	3	2	0	6	2	5
ATS12_HUMAN	ADAMTS12	0	1	0	0	0	1	1	1	2	0	0	0	19	23	5	17	22	11
ATS13_HUMAN	ADAMTS13	0	0	0	0	0	0	1	0	0	0	0	0	0	0	0	0	1	0
ATS14_HUMAN	ADAMTS14	0	0	0	0	0	0	0	3	0	1	0	7	0	2	0	0	0	0
ATS15_HUMAN	ADAMTS15	0	0	0	3	0	0	1	3	2	1	1	0	9	9	9	12	16	9
ATS16_HUMAN	ADAMTS16	0	0	0	0	0	0	0	0	0	0	0	0	0	0	0	0	0	1
ATS17_HUMAN	ADAMTS17	0	0	0	0	0	0	1	0	0	0	0	0	0	1	1	3	3	2
ATS18_HUMAN	ADAMTS18	0	0	0	0	0	0	0	0	0	0	0	0	0	13	1	3	1	2
ATS19_HUMAN	ADAMTS19	0	0	0	0	0	0	2	2	1	3	2	0	0	0	0	0	0	2
ATS2_HUMAN	ADAMTS2	0	4	2	4	0	1	2	8	2	5	7	0	17	39	27	23	27	23
ATS20_HUMAN	ADAMTS20	2	2	0	0	1	0	0	0	0	0	0	0	1	1	0	0	0	0
ATS3_HUMAN	ADAMTS3	0	0	0	0	0	0	1	4	3	2	2	0	1	0	1	0	2	1
ATS4_HUMAN	ADAMTS4	0	0	0	0	0	0	0	0	0	1	0	0	0	0	1	5	3	1
ATS5_HUMAN	ADAMTS5	1	1	1	1	0	1	2	1	3	9	9	0	15	65	57	56	63	63
ATS6_HUMAN	ADAMTS6	0	0	0	0	0	0	0	1	1	0	0	0	4	4	3	0	1	1
ATS7_HUMAN	ADAMTS7	0	0	0	0	0	0	1	9	5	6	2	8	1	1	1	6	11	3
ATS8_HUMAN	ADAMTS8	1	0	0	0	1	0	6	0	0	6	0	0	0	0	0	0	0	1
ATS9_HUMAN	ADAMTS9	1	2	0	1	0	3	1	5	10	3	8	3	15	16	12	6	5	12
ATTY_HUMAN	TAT	1	0	0	0	0	0	0	0	0	0	0	0	0	0	1	0	0	1
ATX1_HUMAN	ATXN1	15	13	6	12	6	21	15	24	17	23	15	7	15	5	4	9	11	6
ATX10_HUMAN	ATXN10	4	8	7	7	3	5	17	17	7	13	12	16	4	11	11	20	9	7
ATX1L_HUMAN	ATXN1L	6	7	0	5	7	7	11	8	13	13	4	0	9	16	8	8	13	11
ATX2_HUMAN	ATXN2	5	10	6	5	0	7	7	10	9	7	15	8	7	9	3	8	6	11
ATX2L_HUMAN	ATXN2L	7	13	2	8	12	13	24	23	24	22	31	20	17	19	16	21	14	23
ATX3_HUMAN	ATXN3	1	4	1	5	0	4	8	15	9	5	7	7	8	11	5	5	2	5
ATX7_HUMAN	ATXN7	4	5	1	0	1	4	5	9	5	9	8	0	8	7	4	2	3	11
AUGN_HUMAN	C2orf40	0	0	0	0	0	1	0	1	0	0	0	0	0	1	7	3	2	0
AUHM_HUMAN	AUH	3	7	7	7	3	6	6	6	8	6	14	16	7	2	5	2	8	5
AUP1_HUMAN	AUP1	6	7	2	15	10	4	8	6	14	5	15	18	16	1	12	9	8	5
AURKB_HUMAN	AURKB	0	0	0	0	0	0	0	0	0	0	0	0	0	0	0	0	1	0
AURKC_HUMAN	AURKC	1	0	1	1	1	0	1	1	1	2	1	2	1	0	0	2	1	0
AUTS2_HUMAN	AUTS2	8	0	1	4	0	2	10	12	8	16	11	3	9	8	4	6	6	3
AUXI_HUMAN	DNAJC6	0	1	1	2	0	3	0	0	0	1	1	0	0	2	3	5	0	1
AVEN_HUMAN	AVEN	2	6	5	4	6	7	7	2	1	5	1	5	0	3	0	0	1	1
AVIL_HUMAN	AVIL	1	0	2	2	4	0	0	1	0	1	0	0	0	0	0	0	2	1
AVL9_HUMAN	AVL9	1	0	1	1	1	1	3	0	1	1	2	0	0	1	1	3	0	5
AVPI1_HUMAN	AVPI1	1	1	1	1	0	0	9	3	8	10	5	7	3	2	1	2	4	3
AVR2A_HUMAN	ACVR2A	4	4	4	4	3	4	7	8	4	6	2	5	0	1	3	2	3	4
AVR2B_HUMAN	ACVR2B	0	2	1	2	4	6	1	5	3	1	8	0	4	2	1	0	1	2
AWAT1_HUMAN	AWAT1	0	0	0	0	0	0	0	0	0	0	0	0	3	0	0	0	1	0
AWAT2_HUMAN	AWAT2	0	0	0	0	0	0	0	0	0	0	0	0	0	0	0	0	1	0
AX2R_HUMAN	C5orf39	0	0	0	0	0	0	0	0	0	0	0	0	0	1	0	0	0	1
AXA82_HUMAN	ANXA8L2	0	0	0	0	0	0	0	0	0	0	0	0	0	4	1	0	4	0
AXN1_HUMAN	AXIN1	3	4	9	4	1	1	1	7	0	1	4	7	7	4	5	3	2	10
AXN2_HUMAN	AXIN2	1	1	2	2	1	0	1	3	1	1	5	0	3	13	1	0	0	3
AZI1_HUMAN	AZI1	3	3	4	1	1	3	1	1	3	3	2	10	3	1	0	2	2	1
AZI2_HUMAN	AZI2	2	0	1	2	4	5	3	6	3	4	4	3	3	1	3	5	2	9
AZIN1_HUMAN	AZIN1	4	4	7	1	0	9	24	32	13	24	24	3	8	21	15	8	11	18
B2CL1_HUMAN	BCL2L1	4	7	4	1	0	1	18	18	14	17	12	18	8	6	1	2	10	4
B2CL2_HUMAN	BCL2L2	2	6	7	1	1	3	15	17	13	16	11	11	8	23	17	20	27	29
B2L11_HUMAN	BCL2L11	0	1	4	0	1	2	2	1	8	2	0	7	4	3	0	2	2	7
B2L12_HUMAN	BCL2L12	3	0	2	3	0	1	0	3	0	1	2	2	1	3	0	2	1	2
B2L13_HUMAN	BCL2L13	13	8	14	19	10	14	15	18	13	12	18	11	4	8	4	9	18	10
B2L15_HUMAN	BCL2L15	1	1	1	1	6	4	3	3	1	4	0	3	4	5	1	0	1	3
B2LA1_HUMAN	BCL2A1	0	0	0	0	0	0	0	0	0	0	0	0	1	0	0	0	0	0
B2MG_HUMAN	B2M	23	13	19	17	19	38	82	69	48	61	65	49	229	213	333	247	229	257
B3A2_HUMAN	SLC4A2	2	0	4	3	1	4	8	10	9	10	13	10	3	9	8	6	14	13
B3A3_HUMAN	SLC4A3	2	5	2	1	0	2	57	57	44	47	52	57	1	1	7	3	3	4
B3AT_HUMAN	SLC4A1	0	0	0	0	0	1	0	0	1	0	0	0	1	1	0	0	2	0
B3GA3_HUMAN	B3GAT3	2	2	4	3	1	2	4	4	2	0	2	2	3	3	1	3	0	2
B3GL1_HUMAN	B3GALNT1	0	3	1	5	3	1	4	7	7	3	4	3	3	4	8	8	8	6
B3GL2_HUMAN	B3GALNT2	18	21	16	33	17	40	19	29	22	30	17	8	7	8	21	9	8	9
B3GLT_HUMAN	B3GALTL	1	2	0	2	0	1	3	0	1	1	0	0	0	1	4	2	7	3
B3GN1_HUMAN	B3GNT1	3	1	1	7	0	1	9	10	4	7	6	5	3	12	4	8	5	3
B3GN2_HUMAN	B3GNT2	0	2	0	2	0	1	9	14	8	10	7	3	4	4	4	11	10	4
B3GN3_HUMAN	B3GNT3	0	0	0	0	0	0	0	0	0	0	0	0	1	0	0	2	0	0
B3GN5_HUMAN	B3GNT5	0	0	0	0	0	0	0	1	0	0	0	0	3	0	1	3	2	5
B3GN6_HUMAN	B3GNT6	0	0	0	0	0	0	1	3	0	0	0	0	0	0	0	0	0	0
B3GN7_HUMAN	B3GNT7	0	0	0	0	0	0	0	1	0	0	0	0	0	0	0	0	1	0
B3GN8_HUMAN	B3GNT8	0	0	0	0	0	1	1	3	1	0	1	7	3	3	0	2	0	1
B3GN9_HUMAN	B3GNT9	1	0	0	0	0	0	0	0	0	0	0	0	3	0	0	2	0	1
B3GNL_HUMAN	B3GNTL1	3	2	2	4	1	1	4	3	0	4	6	5	1	1	9	2	5	3
B3GT1_HUMAN	B3GALT1	0	0	0	1	0	0	0	1	1	0	0	0	0	1	0	3	1	1
B3GT2_HUMAN	B3GALT2	0	0	1	0	0	0	0	4	2	4	4	2	0	0	0	0	1	1
B3GT4_HUMAN	B3GALT4	2	0	0	1	0	2	0	3	0	1	2	0	3	2	0	3	2	1
B3GT5_HUMAN	B3GALT5	0	0	0	0	0	0	0	0	0	0	0	0	1	0	0	5	0	0
B3GT6_HUMAN	B3GALT6	3	2	0	0	6	0	0	0	1	0	0	3	3	0	1	0	0	1
B4GN1_HUMAN	B4GALNT1	0	0	0	0	0	0	0	1	0	1	0	0	0	0	0	0	0	0
B4GN2_HUMAN	B4GALNT2	0	0	0	0	0	0	0	0	0	0	0	0	0	0	0	0	0	1
B4GN3_HUMAN	B4GALNT3	0	0	0	1	0	0	0	1	2	3	5	7	0	0	0	0	0	0
B4GT1_HUMAN	B4GALT1	26	8	5	9	6	21	18	20	23	16	18	10	63	37	23	11	24	38
B4GT2_HUMAN	B4GALT2	2	4	0	7	7	9	3	5	2	3	8	8	3	6	8	15	11	9
B4GT3_HUMAN	B4GALT3	2	3	0	1	1	1	2	1	3	0	0	3	5	0	3	2	3	3
B4GT4_HUMAN	B4GALT4	1	0	0	0	0	0	1	1	0	2	2	0	1	10	13	14	13	9
B4GT5_HUMAN	B4GALT5	0	0	7	4	0	4	2	1	1	1	0	0	4	2	0	2	3	3
B4GT6_HUMAN	B4GALT6	1	2	2	0	1	2	0	3	7	2	2	2	1	2	4	2	6	4
B4GT7_HUMAN	B4GALT7	4	1	1	3	4	1	3	3	2	3	5	2	3	2	8	3	8	5
B9D1_HUMAN	B9D1	0	0	0	0	0	0	0	1	0	0	0	0	0	0	0	3	2	2
B9D2_HUMAN	B9D2	0	0	0	0	0	0	0	0	0	0	0	2	0	0	0	0	0	0
BA2L1_HUMAN	BAT2L1	25	26	22	22	30	40	77	61	69	55	70	33	56	38	47	41	52	63
BA2L2_HUMAN	BAT2L2	11	4	10	20	4	16	28	42	28	24	28	18	21	41	27	21	36	43
BAALC_HUMAN	BAALC	0	0	1	0	0	0	0	1	0	0	0	0	1	13	16	6	5	5
BAAT_HUMAN	BAAT	0	0	0	0	0	0	0	1	0	0	0	0	0	0	0	0	1	0
BAAT1_HUMAN		2	1	4	2	0	1	0	6	5	4	1	8	0	3	7	0	5	5
BACD1_HUMAN		0	0	0	0	0	0	0	1	0	0	1	2	3	1	1	3	1	1
BACD2_HUMAN		14	8	7	8	7	9	13	27	14	16	12	11	4	13	9	6	7	13
BACD3_HUMAN		2	1	4	0	0	2	4	7	5	3	5	0	9	8	17	9	15	10
BACE1_HUMAN	BACE1	6	4	1	2	0	9	13	21	11	20	7	7	17	8	4	8	6	11
BACE2_HUMAN	BACE2	0	0	0	0	0	1	3	2	0	3	5	10	17	20	23	5	17	8
BACH_HUMAN	ACOT7	4	1	0	1	0	0	3	1	0	0	0	3	1	7	5	3	3	2
BACH1_HUMAN	BACH1	10	6	4	8	1	10	2	9	9	10	7	3	12	3	1	5	6	5
BACH2_HUMAN	BACH2	1	1	2	1	1	4	1	3	0	2	2	0	0	0	0	0	1	3
BAD_HUMAN	BAD	0	0	0	1	3	0	3	3	1	4	4	3	1	2	3	0	2	1
BAF_HUMAN	BANF1	22	14	17	6	12	12	11	22	9	16	8	49	11	12	7	6	6	6
BAG1_HUMAN	BAG1	39	37	46	40	33	46	70	66	82	88	113	91	24	29	47	35	40	27
BAG2_HUMAN	BAG2	4	4	2	2	4	4	5	3	0	4	2	5	1	0	3	3	0	1
BAG3_HUMAN	BAG3	67	35	25	41	29	22	58	55	44	59	78	80	17	27	35	37	31	20
BAG4_HUMAN	BAG4	3	0	0	0	1	0	7	1	2	6	0	3	0	2	4	3	5	3
BAG5_HUMAN	BAG5	4	6	0	3	4	4	4	2	12	4	5	3	3	8	5	3	5	5
BAGE1_HUMAN	BAGE	0	0	0	0	0	0	0	1	0	0	0	0	0	0	0	0	0	0
BAHC1_HUMAN	BAHCC1	2	3	0	3	3	1	1	3	3	4	8	3	4	5	3	5	4	5
BAHD1_HUMAN	BAHD1	4	4	2	7	3	4	3	8	5	6	7	5	7	8	7	2	3	9
BAI1_HUMAN	BAI1	1	1	0	0	1	2	9	6	4	4	5	16	1	0	0	0	1	1
BAI2_HUMAN	BAI2	0	0	0	0	0	1	6	1	4	4	1	3	1	1	0	0	0	1
BAI3_HUMAN	BAI3	0	0	0	0	0	0	0	0	0	1	0	0	0	0	0	2	0	0
BAIP2_HUMAN	BAIAP2	3	1	1	0	0	0	2	3	3	1	1	0	15	14	15	11	16	10
BAIP3_HUMAN	BAIAP3	0	0	0	0	0	0	0	0	0	0	0	0	0	0	0	0	2	1
BAK_HUMAN	BAK1	1	2	1	0	0	1	1	3	1	2	0	0	8	0	1	3	2	3
BAKOR_HUMAN		3	1	2	8	3	2	5	3	5	6	5	3	3	4	3	2	5	1
BAMBI_HUMAN	BAMBI	1	0	0	0	0	0	3	3	3	1	1	3	0	0	7	2	2	1
BANK1_HUMAN	BANK1	0	0	0	0	0	0	0	0	0	0	0	0	1	1	0	0	0	0
BANP_HUMAN	BANP	4	0	0	2	1	4	3	1	1	1	0	0	4	4	3	3	1	3
BAP1_HUMAN	BAP1	21	15	40	41	20	33	53	31	28	50	43	20	11	17	8	32	24	24
BAP18_HUMAN		0	0	0	0	3	1	3	1	3	1	2	5	0	0	1	3	2	1
BAP29_HUMAN	BCAP29	10	11	9	5	7	20	48	55	46	49	34	23	7	5	8	8	8	9
BAP31_HUMAN	BCAP31	3	4	4	9	6	4	7	4	11	6	14	3	13	30	39	47	24	30
BARD1_HUMAN	BARD1	0	0	0	1	0	0	1	1	2	0	1	0	0	4	0	5	0	2
BARX2_HUMAN	BARX2	9	4	0	4	6	1	0	4	2	0	0	0	0	0	0	0	0	0
BASI_HUMAN	BSG	26	29	53	58	72	61	146	169	147	164	223	392	37	75	108	69	60	46
BASP1_HUMAN	BASP1	0	0	0	0	0	0	0	1	1	0	0	0	9	1	1	3	0	7
BAT2_HUMAN	BAT2	39	30	26	22	22	46	73	70	65	59	63	65	60	44	44	35	52	53
BAT3_HUMAN	BAT3	23	23	21	32	26	49	56	53	30	44	54	78	43	48	28	12	46	37
BAT4_HUMAN	BAT4	3	7	4	2	3	4	7	10	4	7	2	2	4	3	9	3	4	7
BAT5_HUMAN	BAT5	9	9	4	16	14	9	7	3	8	5	8	13	8	6	12	3	16	5
BATF2_HUMAN	BATF2	0	0	0	0	0	0	0	0	0	0	0	0	0	0	0	0	1	1
BAX_HUMAN	BAX	0	1	0	1	3	1	2	7	1	0	4	2	0	0	4	5	2	8
BAZ1A_HUMAN	BAZ1A	3	3	4	4	7	4	2	4	4	5	1	5	3	4	3	9	3	4
BAZ1B_HUMAN	BAZ1B	26	37	20	19	25	19	20	37	30	49	50	15	47	40	25	32	43	39
BAZ2A_HUMAN	BAZ2A	9	14	4	11	7	14	12	22	24	19	20	7	28	23	13	12	28	36
BAZ2B_HUMAN	BAZ2B	2	2	0	2	4	4	6	7	4	3	6	2	1	5	1	0	4	7
BBC3_HUMAN	BBC3	1	0	0	0	1	0	0	1	2	1	4	2	1	0	4	0	0	3
BBP10_HUMAN		8	4	1	1	1	4	2	4	2	3	6	3	0	1	7	2	8	5
BBS1_HUMAN	BBS1	3	3	1	5	0	0	7	2	3	6	5	0	4	4	1	6	3	5
BBS10_HUMAN	BBS10	0	0	1	1	0	0	0	1	2	1	2	3	3	1	5	0	2	2
BBS12_HUMAN	BBS12	1	2	0	0	0	3	0	5	0	2	2	7	4	2	4	3	2	3
BBS2_HUMAN	BBS2	3	1	2	3	3	6	2	5	3	4	2	11	4	11	3	6	2	5
BBS4_HUMAN	BBS4	0	0	2	3	1	0	1	2	2	1	5	0	4	5	7	3	5	7
BBS5_HUMAN	BBS5	2	0	0	1	0	4	1	1	0	4	2	7	1	0	0	0	0	1
BBS7_HUMAN	BBS7	2	1	1	1	0	2	5	8	4	4	1	3	0	6	3	0	5	7
BBX_HUMAN	BBX	6	4	5	8	3	3	8	16	14	10	8	5	4	12	12	12	8	7
BC11A_HUMAN	BCL11A	0	0	0	0	0	0	0	8	2	1	2	5	5	1	0	0	1	0
BCA3_HUMAN	C11orf17	3	1	0	7	0	1	2	2	4	5	2	7	7	2	3	2	5	6
BCAM_HUMAN	BCAM	7	7	11	11	7	6	33	65	29	27	46	101	41	21	23	14	19	24
BCAP_HUMAN	PIK3AP1	4	0	0	1	0	2	4	2	5	4	2	5	0	3	5	0	3	5
BCAR1_HUMAN	BCAR1	0	1	4	2	3	3	6	10	7	4	8	8	4	3	4	11	5	3
BCAR3_HUMAN	BCAR3	0	0	0	0	1	0	0	1	0	0	0	0	9	10	15	17	27	10
BCAS3_HUMAN	BCAS3	2	4	7	5	3	9	10	5	8	12	7	7	7	5	4	2	5	9
BCAT1_HUMAN	BCAT1	0	0	0	0	1	0	21	18	20	15	18	11	5	1	1	6	3	3
BCAT2_HUMAN	BCAT2	8	5	7	4	4	5	12	5	8	4	5	11	29	5	16	5	9	12
BCCIP_HUMAN	BCCIP	11	5	1	3	4	5	8	7	9	7	13	8	7	6	0	2	3	5
BCD1_HUMAN	ZNHIT6	2	3	1	1	1	2	5	6	3	6	5	5	0	2	4	0	5	3
BCDO1_HUMAN	BCMO1	0	0	0	0	0	0	0	0	0	0	0	0	3	0	0	0	0	0
BCDO2_HUMAN	BCO2	2	1	1	0	0	1	6	2	3	3	2	0	0	1	0	2	1	2
BCKD_HUMAN	BCKDK	14	12	12	18	7	22	19	23	25	31	21	50	3	7	7	3	7	9
BCL10_HUMAN	BCL10	0	1	0	1	0	2	1	1	3	0	1	0	3	0	0	0	2	3
BCL2_HUMAN	BCL2	5	2	9	5	3	7	8	8	8	8	7	2	5	17	12	15	16	11
BCL3_HUMAN	BCL3	2	0	1	0	1	2	1	3	1	1	6	7	8	0	3	0	2	3
BCL6_HUMAN	BCL6	25	38	24	45	46	17	8	21	27	27	30	7	27	10	31	23	39	13
BCL6B_HUMAN	BCL6B	0	1	1	1	0	2	3	6	3	1	4	0	3	1	1	0	0	1
BCL7A_HUMAN	BCL7A	34	29	31	25	13	27	17	29	17	11	13	29	1	10	3	9	8	18
BCL7B_HUMAN	BCL7B	6	2	1	3	4	4	15	9	8	10	12	7	4	7	13	15	8	6
BCL7C_HUMAN	BCL7C	7	0	0	2	1	3	4	3	2	1	4	2	1	1	7	0	1	2
BCL9_HUMAN	BCL9	2	0	4	1	0	1	9	4	2	0	5	3	8	5	4	11	5	5
BCL9L_HUMAN	BCL9L	13	16	6	6	7	7	14	12	17	9	12	10	31	41	19	20	18	19
BCLF1_HUMAN	BCLAF1	4	11	11	5	9	19	17	21	21	23	20	10	20	21	8	12	12	31
BCOR_HUMAN	BCOR	1	2	4	2	3	4	4	7	3	7	6	3	1	6	4	2	5	6
BCORL_HUMAN	BCORL1	2	1	0	1	0	0	8	5	2	3	2	3	7	3	1	2	3	3
BCR_HUMAN	BCR	1	3	1	2	0	1	6	13	7	9	15	11	19	13	11	11	8	15
BCS1_HUMAN	BCS1L	1	3	2	2	4	0	2	0	5	5	5	2	0	0	1	0	1	0
BDH_HUMAN	BDH1	6	10	5	4	1	3	39	43	50	35	30	18	0	0	0	0	1	1
BDH2_HUMAN	BDH2	0	0	0	0	0	4	0	5	5	1	0	3	4	0	3	0	2	3
BDNF_HUMAN	BDNF	0	0	0	0	1	0	0	0	1	0	0	2	0	0	1	0	1	0
BDP1_HUMAN	BDP1	5	8	6	7	1	8	17	11	22	24	13	8	8	22	5	8	10	11
BEAN_HUMAN		0	0	1	0	0	1	70	27	18	31	46	75	3	2	1	2	2	3
BECN1_HUMAN	BECN1	7	2	10	5	6	6	8	8	5	12	5	15	4	2	7	14	8	10
BEGIN_HUMAN	BEGAIN	0	0	0	0	0	0	1	0	0	0	0	0	0	0	0	0	0	1
BEND2_HUMAN	BEND2	0	0	0	0	0	0	0	0	0	0	0	0	1	0	0	0	0	0
BEND3_HUMAN	BEND3	0	0	0	0	1	0	0	4	1	0	0	0	7	4	0	5	1	1
BEND4_HUMAN	BEND4	0	0	0	0	0	0	0	1	0	0	2	0	1	2	1	2	1	2
BEND5_HUMAN	BEND5	0	0	0	0	0	0	0	1	0	0	0	0	0	1	1	0	0	3
BEND6_HUMAN	BEND6	0	0	0	0	0	0	0	1	0	0	0	0	1	0	0	0	0	1
BEND7_HUMAN	BEND7	0	0	1	1	1	0	1	1	0	0	0	2	0	1	0	0	0	1
BEST3_HUMAN	BEST3	1	0	1	0	3	9	0	0	0	0	0	0	0	0	0	0	0	0
BEST4_HUMAN	BEST4	0	0	0	0	0	0	0	0	0	0	0	0	0	1	0	0	0	1
BET1_HUMAN	BET1	3	0	0	0	0	1	1	1	0	1	2	0	3	0	3	0	1	5
BET1L_HUMAN	BET1L	6	4	4	10	4	6	15	9	11	7	17	15	4	9	7	5	13	7
BEX2_HUMAN	BEX2	0	0	0	1	0	0	2	0	2	3	2	0	3	0	1	0	1	1
BEX3_HUMAN	NGFRAP1	0	0	0	0	0	0	4	1	2	1	0	2	12	2	3	5	7	1
BEX4_HUMAN	BEX4	2	0	0	0	0	0	2	1	0	1	0	3	0	0	0	0	0	0
BEX5_HUMAN	BEX5	0	0	0	0	0	0	0	0	0	0	1	0	0	0	0	0	0	0
BFAR_HUMAN	BFAR	13	13	20	15	19	12	12	7	13	21	11	7	8	9	7	21	21	14
BFSP1_HUMAN	BFSP1	0	0	0	0	0	0	0	0	1	0	0	0	0	0	0	0	0	0
BGAL_HUMAN	GLB1	2	1	0	1	0	4	9	9	2	12	22	8	5	5	3	5	6	3
BGH3_HUMAN	TGFBI	5	9	2	3	3	3	7	6	4	10	5	3	16	24	9	11	21	16
BGLR_HUMAN	GUSB	0	0	2	2	1	1	3	3	4	4	5	3	11	11	8	2	11	17
BHE22_HUMAN	BHLHE22	0	0	0	0	0	0	0	0	0	0	0	0	1	0	0	0	0	0
BHE40_HUMAN	BHLHE40	11	18	6	7	6	16	11	14	9	13	15	11	3	13	17	2	3	7
BHE41_HUMAN	BHLHE41	10	8	6	12	12	18	2	1	3	4	6	0	4	1	7	2	7	9
BHLH9_HUMAN	BHLHB9	0	0	0	0	0	0	0	1	3	2	0	0	5	2	1	0	5	2
BHMT1_HUMAN	BHMT	0	0	0	0	0	1	0	0	0	0	0	0	1	0	0	0	1	1
BHMT2_HUMAN	BHMT2	0	0	0	0	3	1	0	0	0	0	1	0	1	0	0	0	2	0
BI1_HUMAN	TMBIM6	57	58	43	39	43	51	41	62	29	42	32	39	99	91	115	81	94	121
BI2L1_HUMAN	BAIAP2L1	2	1	1	0	3	1	7	3	4	3	1	3	0	1	0	2	2	1
BI2L2_HUMAN	BAIAP2L2	2	5	0	2	0	0	0	0	0	0	1	0	0	0	0	0	0	2
BICC1_HUMAN	BICC1	0	0	0	3	3	1	7	4	1	3	7	2	4	3	0	2	2	5
BICD1_HUMAN	BICD1	0	0	0	0	0	0	0	0	0	1	0	0	0	0	0	0	0	0
BICD2_HUMAN	BICD2	7	13	4	8	4	8	29	37	29	28	24	20	7	22	13	29	19	17
BICR1_HUMAN	CCDC64	0	0	0	0	0	0	0	0	0	0	0	0	0	4	1	2	2	4
BICR2_HUMAN	CCDC64B	0	0	0	0	0	0	0	0	0	0	0	0	0	0	0	0	0	1
BID_HUMAN	BID	0	1	0	1	0	0	0	3	4	2	1	0	1	0	0	2	0	1
BIEA_HUMAN	BLVRA	0	1	0	0	0	0	0	0	0	0	0	0	0	1	0	0	2	1
BIG1_HUMAN	ARFGEF1	4	2	2	8	4	4	4	12	8	4	4	3	3	16	9	6	10	13
BIG2_HUMAN	ARFGEF2	9	13	17	17	16	14	18	10	8	18	8	2	12	6	5	9	15	11
BIG3_HUMAN	KIAA1244	0	0	0	0	3	0	2	2	7	1	2	0	1	0	0	0	2	1
BIN1_HUMAN	BIN1	270	260	198	171	160	233	3	3	3	1	0	3	12	6	9	5	9	17
BIN2_HUMAN	BIN2	0	0	0	1	0	0	0	0	0	1	0	0	0	2	1	0	2	1
BIN3_HUMAN	BIN3	2	1	0	0	0	1	1	3	1	1	1	2	3	1	3	3	1	1
BINCA_HUMAN	C9orf89	3	2	2	0	7	1	3	1	0	1	4	3	0	1	1	0	2	2
BIRC1_HUMAN	NAIP	0	0	0	1	0	1	1	1	1	0	1	0	4	1	0	2	1	2
BIRC2_HUMAN	BIRC2	4	3	11	3	4	4	9	3	5	12	4	2	5	9	11	6	3	6
BIRC3_HUMAN	BIRC3	1	5	4	2	0	4	9	9	5	3	7	2	12	9	5	2	11	11
BIRC5_HUMAN	BIRC5	0	0	0	0	0	0	0	0	0	0	0	2	0	0	0	2	1	1
BIRC6_HUMAN	BIRC6	6	14	9	13	6	14	18	13	20	28	14	0	12	15	5	12	9	17
BIRC7_HUMAN	BIRC7	0	0	0	1	0	0	1	1	1	3	1	2	0	0	0	0	0	0
BIVM_HUMAN	BIVM	1	1	0	1	1	3	9	1	1	2	6	0	1	4	0	5	2	1
BKRB1_HUMAN	BDKRB1	0	0	0	0	0	0	0	0	0	0	0	0	0	0	0	0	2	0
BKRB2_HUMAN	BDKRB2	0	0	0	0	0	0	0	1	0	0	0	0	0	0	0	2	1	0
BL1S1_HUMAN	BLOC1S1	7	3	0	1	4	1	1	2	5	5	8	0	1	0	4	2	0	1
BL1S2_HUMAN	BLOC1S2	3	3	1	0	0	1	2	3	0	3	4	8	1	2	3	5	5	1
BL1S3_HUMAN	BLOC1S3	2	2	2	2	0	2	3	4	3	3	2	2	4	1	0	0	3	6
BLCAP_HUMAN	BLCAP	22	6	17	15	20	20	23	17	12	17	26	21	8	5	17	12	15	9
BLK_HUMAN	BLK	0	0	0	0	0	0	0	0	1	0	0	0	0	0	0	0	0	0
BLM_HUMAN	BLM	0	0	0	0	0	1	1	0	0	0	0	3	0	0	0	2	0	1
BLMH_HUMAN	BLMH	2	3	4	7	3	2	5	5	5	4	0	3	1	3	8	5	4	9
BLNK_HUMAN	BLNK	0	0	0	0	0	0	0	0	0	0	0	0	4	0	0	0	0	1
BLVRB_HUMAN	BLVRB	3	0	0	2	1	4	3	3	0	1	1	7	3	16	35	15	8	19
BMAL1_HUMAN	ARNTL	5	0	0	2	0	1	0	1	1	2	0	0	0	1	1	0	2	3
BMAL2_HUMAN	ARNTL2	0	0	0	0	0	0	0	1	0	0	0	0	7	8	8	5	1	5
BMF_HUMAN	BMF	1	1	0	4	1	1	1	3	0	0	0	0	0	1	3	0	1	3
BMI1_HUMAN	BMI1	4	5	11	3	3	7	9	6	13	6	8	2	5	7	7	2	24	34
BMP1_HUMAN	BMP1	6	6	2	4	1	3	9	12	5	11	8	5	31	16	40	46	37	49
BMP10_HUMAN	BMP10	0	0	0	0	0	0	0	3	0	0	0	0	0	0	0	0	0	0
BMP15_HUMAN	BMP15	0	0	0	0	0	0	0	0	0	1	0	0	1	0	0	0	0	1
BMP2_HUMAN	BMP2	0	0	0	3	0	1	0	1	1	1	1	0	0	1	0	2	1	2
BMP2K_HUMAN	BMP2K	1	0	1	1	1	0	1	3	1	1	4	0	1	1	5	5	4	6
BMP3_HUMAN	BMP3	1	3	1	0	1	1	2	2	5	0	4	2	7	27	20	27	35	19
BMP3B_HUMAN	GDF10	0	0	0	0	0	0	0	0	0	0	0	0	0	2	0	0	0	1
BMP4_HUMAN	BMP4	2	0	0	0	0	0	4	3	7	1	2	8	4	0	1	3	1	2
BMP5_HUMAN	BMP5	1	0	0	0	0	1	8	3	0	1	2	3	0	0	0	0	0	1
BMP6_HUMAN	BMP6	1	1	0	1	0	2	5	1	0	2	1	2	1	7	3	6	4	3
BMP7_HUMAN	BMP7	0	1	0	0	0	0	5	4	5	3	1	2	1	2	0	0	2	3
BMP8A_HUMAN	BMP8A	0	1	0	0	0	0	1	1	0	0	1	2	1	0	0	2	0	1
BMP8B_HUMAN	BMP8B	1	1	1	2	0	2	1	3	2	4	1	2	5	0	0	0	1	3
BMPER_HUMAN	BMPER	0	0	0	0	0	0	0	0	0	1	0	0	0	1	7	2	2	1
BMPR2_HUMAN	BMPR2	10	10	5	7	4	8	19	22	37	22	32	5	17	33	15	23	11	17
BMR1A_HUMAN	BMPR1A	6	10	1	9	1	7	13	13	12	13	7	2	12	17	11	17	11	12
BMR1B_HUMAN	BMPR1B	0	0	1	0	0	1	0	0	0	1	0	0	0	0	3	0	4	2
BMS1_HUMAN	BMS1	7	12	1	6	4	11	5	6	16	10	5	5	9	9	13	9	14	15
BMX_HUMAN	BMX	0	0	0	0	0	0	0	0	0	0	0	0	1	0	0	0	0	1
BN3D2_HUMAN	BCDIN3D	2	1	0	1	0	1	1	4	4	1	4	3	3	3	4	2	2	3
BNC1_HUMAN	BNC1	0	0	0	0	0	0	0	0	0	0	0	0	3	3	1	6	5	5
BNC2_HUMAN	BNC2	0	0	1	2	0	0	1	1	2	1	2	0	9	10	3	2	5	7
BNI3L_HUMAN	BNIP3L	5	6	4	7	6	1	17	21	20	29	20	15	29	66	32	30	46	40
BNIP2_HUMAN	BNIP2	4	3	4	11	3	6	8	10	14	10	8	11	5	14	12	5	8	9
BNIP3_HUMAN	BNIP3	43	17	38	53	36	39	46	31	24	42	34	29	21	14	20	20	23	22
BNIPL_HUMAN	BNIPL	0	0	0	0	0	1	0	0	0	0	0	0	0	2	0	0	0	1
BOC_HUMAN	BOC	1	0	1	2	0	1	2	3	1	0	0	2	11	6	8	12	9	11
BOD1_HUMAN	BOD1	3	2	0	1	1	4	5	8	4	6	7	15	0	1	5	2	1	1
BOD1L_HUMAN	BOD1L	11	3	4	11	6	9	15	16	22	22	18	3	19	13	9	17	18	15
BOK_HUMAN	BOK	2	0	0	2	0	1	1	0	0	0	0	0	1	4	3	0	0	2
BOLA1_HUMAN	BOLA1	6	3	7	8	4	7	2	6	0	7	2	7	1	3	7	6	3	5
BOLA2_HUMAN	BOLA2B	0	1	0	0	0	1	2	2	0	0	0	2	0	2	0	0	0	3
BOLA3_HUMAN	BOLA3	11	9	12	6	10	23	31	31	17	19	15	10	3	5	5	6	8	5
BOLL_HUMAN	BOLL	0	0	0	0	0	1	0	0	0	0	0	0	0	0	0	0	0	0
BOP1_HUMAN	BOP1	7	3	6	6	6	12	9	7	3	7	12	10	5	5	16	8	6	7
BORA_HUMAN	C13orf34	0	0	0	0	0	0	0	0	0	0	0	0	0	0	0	0	0	1
BOREA_HUMAN	CDCA8	0	1	0	0	0	0	0	0	0	0	0	0	0	1	0	2	1	0
BORG1_HUMAN	CDC42EP2	5	5	2	4	4	5	2	1	0	3	2	3	1	5	1	0	5	2
BORG2_HUMAN	CDC42EP3	2	10	0	2	0	4	10	6	4	8	7	5	9	28	16	20	33	12
BORG3_HUMAN	CDC42EP5	1	0	0	0	0	0	2	0	2	1	0	0	1	1	1	2	0	0
BORG4_HUMAN	CDC42EP4	0	3	0	5	0	3	3	2	3	7	2	8	9	15	17	12	11	7
BORG5_HUMAN	CDC42EP1	1	2	1	1	3	1	7	8	3	4	4	3	3	6	9	5	0	4
BP16L_HUMAN	C8orf30B	0	0	1	2	0	2	2	1	0	0	0	2	3	4	4	0	2	1
BPHL_HUMAN	BPHL	1	1	2	1	0	4	5	6	4	3	5	10	5	16	13	5	11	3
BPL1_HUMAN	HLCS	8	11	7	12	4	12	8	10	9	12	9	2	11	23	8	26	14	17
BPNT1_HUMAN	BPNT1	3	1	0	3	0	3	7	4	9	6	9	2	9	6	8	6	9	3
BPTF_HUMAN	BPTF	8	9	5	6	1	12	19	15	15	19	12	8	29	6	8	11	17	12
BR44_HUMAN	BRP44	45	14	25	15	25	33	69	41	48	53	56	50	5	2	1	6	3	3
BR44L_HUMAN	BRP44L	30	23	28	23	23	23	72	36	62	67	44	46	5	7	8	6	5	13
BRAF_HUMAN	BRAF	6	1	1	1	0	2	5	3	3	2	5	3	3	4	1	0	2	2
BRAP_HUMAN	BRAP	3	7	14	11	1	6	7	10	12	11	11	7	5	11	5	14	10	5
BRCA1_HUMAN	BRCA1	2	0	0	0	0	1	4	0	0	0	0	2	1	1	0	0	2	3
BRCA2_HUMAN	BRCA2	0	0	0	0	0	0	0	0	0	0	0	0	1	0	0	0	0	0
BRCC3_HUMAN	BRCC3	3	2	11	2	12	5	8	12	8	9	5	18	4	5	12	6	9	13
BRD1_HUMAN	BRD1	7	1	0	2	0	4	4	6	10	5	7	7	19	7	8	6	9	8
BRD2_HUMAN	BRD2	16	27	14	8	10	9	11	33	14	23	25	18	29	25	29	18	28	29
BRD3_HUMAN	BRD3	20	10	16	1	1	6	15	15	10	7	13	16	19	7	12	3	6	14
BRD4_HUMAN	BRD4	13	13	10	15	13	12	11	26	15	15	15	16	28	19	20	17	24	24
BRD7_HUMAN	BRD7	12	10	9	12	6	9	15	10	8	20	14	11	20	8	8	15	8	15
BRD8_HUMAN	BRD8	5	0	2	11	10	6	11	10	8	7	7	10	5	8	3	2	3	9
BRD9_HUMAN	BRD9	6	10	14	13	17	12	12	23	10	19	15	15	8	12	13	12	17	17
BRE_HUMAN	BRE	7	0	0	7	3	2	10	9	8	5	7	18	4	5	8	0	7	4
BRE1A_HUMAN	RNF20	21	9	14	13	9	12	27	37	77	32	56	24	8	15	9	6	11	11
BRE1B_HUMAN	RNF40	8	3	7	3	3	3	6	9	7	7	5	5	12	13	13	8	12	15
BRF2_HUMAN	BRF2	2	0	2	1	4	1	1	2	5	1	2	3	1	0	0	2	2	3
BRI3_HUMAN	BRI3	2	2	1	1	0	2	13	6	12	6	12	16	1	4	5	3	4	1
BRI3B_HUMAN	BRI3BP	0	1	0	0	0	0	0	0	3	2	1	0	0	0	0	0	0	0
BRK1_HUMAN	C3orf10	4	2	2	0	3	4	4	8	3	5	7	2	1	2	3	6	3	5
BRM1L_HUMAN	BRMS1L	3	1	2	8	0	6	7	3	7	2	4	0	1	5	0	2	4	1
BRMS1_HUMAN	BRMS1	4	1	4	2	0	1	3	0	2	3	0	8	3	2	5	5	2	1
BROMI_HUMAN	C6orf170	2	0	0	0	0	0	1	0	2	0	0	0	0	0	0	0	0	1
BROX_HUMAN	C1orf58	1	7	2	2	1	6	11	10	5	6	8	2	7	7	4	3	11	10
BRPF1_HUMAN	BRPF1	4	3	2	1	0	4	6	1	5	4	4	3	7	4	4	2	4	5
BRPF3_HUMAN	BRPF3	7	5	4	1	3	6	8	6	3	3	14	10	11	5	4	3	9	9
BRSK1_HUMAN	BRSK1	0	0	0	0	0	0	0	0	0	0	0	0	1	1	0	2	0	1
BRSK2_HUMAN	BRSK2	0	1	0	0	0	0	0	0	0	0	0	0	0	0	0	0	0	0
BRWD1_HUMAN	BRWD1	19	12	2	12	3	12	12	12	8	17	19	7	5	14	1	5	18	13
BRWD3_HUMAN	BRWD3	0	0	0	2	1	1	1	3	3	3	0	7	3	1	0	5	2	1
BRX1_HUMAN	BRIX1	2	4	1	0	3	6	9	5	3	3	5	2	7	2	7	6	5	7
BSCL2_HUMAN	BSCL2	2	3	0	1	3	2	7	3	9	3	2	7	9	9	8	9	14	8
BSDC1_HUMAN	BSDC1	18	15	21	18	12	19	27	25	24	29	26	49	16	17	17	11	18	15
BSH_HUMAN	BSX	0	0	0	0	0	0	0	0	1	0	0	2	0	0	0	0	0	0
BSN_HUMAN	BSN	0	1	1	0	0	1	1	1	1	3	0	2	1	1	0	2	7	2
BSND_HUMAN	BSND	0	0	0	0	0	0	0	1	0	0	0	0	0	0	0	0	0	0
BSPH1_HUMAN	BSPH1	0	0	0	0	0	0	0	0	0	0	0	0	0	0	0	0	0	2
BSPRY_HUMAN	BSPRY	0	0	0	0	0	1	0	1	0	0	1	0	1	0	0	2	2	3
BST1_HUMAN	BST1	0	0	0	0	0	2	3	1	0	1	1	3	5	4	11	2	3	9
BST2_HUMAN	BST2	1	1	0	0	0	0	1	1	2	2	1	2	1	0	4	0	2	3
BT1A1_HUMAN	BTN1A1	0	0	0	0	0	0	0	1	3	4	1	0	1	0	0	0	1	0
BT2A2_HUMAN	BTN2A2	0	4	0	2	1	3	5	3	4	2	2	0	1	2	0	0	3	5
BT3A1_HUMAN	BTN3A1	0	0	0	0	0	0	0	0	0	0	6	0	0	0	0	0	0	1
BT3A2_HUMAN	BTN3A2	0	0	0	1	0	0	0	0	0	0	0	0	0	0	3	0	2	2
BT3A3_HUMAN	BTN3A3	0	1	0	1	0	0	3	1	2	2	6	0	1	9	1	3	9	14
BT3L4_HUMAN	BTF3L4	7	5	5	19	4	14	7	10	10	10	7	13	5	5	7	9	8	4
BTAF1_HUMAN	BTAF1	2	3	0	7	0	3	2	3	2	3	1	0	5	4	3	5	4	6
BTBD1_HUMAN	BTBD1	43	47	45	50	36	61	38	28	36	38	31	15	9	9	7	11	10	9
BTBD2_HUMAN	BTBD2	14	15	9	13	7	14	22	13	12	15	9	28	9	5	9	9	11	16
BTBD3_HUMAN	BTBD3	2	1	0	0	1	0	3	1	7	2	1	5	5	3	3	0	2	5
BTBD6_HUMAN	BTBD6	5	1	6	9	4	4	4	7	12	5	2	8	1	3	4	3	3	4
BTBD7_HUMAN	BTBD7	1	0	0	3	3	2	11	6	8	7	5	5	5	6	4	5	4	9
BTBD9_HUMAN	BTBD9	1	4	0	7	0	1	13	16	7	12	13	15	9	6	12	5	8	13
BTBDA_HUMAN	BTBD10	1	0	0	0	0	1	2	1	9	0	4	3	1	2	3	0	2	2
BTBDB_HUMAN	BTBD11	0	0	0	0	0	1	1	0	1	2	1	0	1	0	0	5	0	2
BTBDI_HUMAN	BTBD18	0	0	0	0	0	0	1	0	0	0	0	0	0	0	0	0	1	0
BTBDJ_HUMAN	BTBD19	0	2	1	0	1	0	0	1	2	1	0	2	3	5	5	3	2	3
BTC_HUMAN	BTC	1	0	2	0	0	1	3	1	2	0	1	0	1	1	0	0	2	1
BTD_HUMAN	BTD	0	3	0	1	0	0	4	5	3	6	1	3	9	3	4	6	5	3
BTF3_HUMAN	BTF3	21	11	9	16	16	13	15	16	7	17	12	23	11	10	17	17	9	19
BTG1_HUMAN	BTG1	4	7	6	7	3	8	5	7	7	9	6	3	25	20	28	23	20	34
BTG2_HUMAN	BTG2	12	15	7	0	0	7	5	16	13	1	5	0	9	22	27	14	13	16
BTG3_HUMAN	BTG3	0	0	0	0	0	0	0	1	1	0	0	0	1	1	4	3	2	1
BTK_HUMAN	BTK	0	0	0	0	0	0	0	1	0	0	0	0	0	1	0	0	2	2
BTNL8_HUMAN	BTNL8	0	0	0	0	0	1	0	1	0	2	0	0	0	1	0	0	0	1
BTNL9_HUMAN	BTNL9	6	11	10	6	6	5	9	14	12	12	11	8	13	23	20	21	33	24
BUB1_HUMAN	BUB1	12	10	4	7	10	11	9	23	23	14	15	21	33	8	9	14	18	23
BUB1B_HUMAN	BUB1B	0	0	0	0	0	0	0	0	0	0	0	0	0	1	0	0	2	1
BUB3_HUMAN	BUB3	8	12	7	17	29	9	6	10	12	11	14	3	8	8	4	5	14	11
BUD13_HUMAN	BUD13	1	0	0	0	0	1	2	0	0	0	0	2	0	1	1	0	2	7
BUD31_HUMAN	BUD31	9	1	1	3	3	8	13	6	3	4	15	8	7	5	4	6	4	4
BUP1_HUMAN	UPB1	0	0	0	0	0	1	2	0	0	0	0	3	7	10	16	2	5	5
BYST_HUMAN	BYSL	4	4	0	3	3	5	1	1	2	3	0	0	5	3	3	2	1	3
BZW1_HUMAN	BZW1	18	20	7	13	22	13	15	16	20	23	30	11	27	38	27	32	45	38
BZW2_HUMAN	BZW2	25	22	26	26	25	20	58	46	38	45	38	62	0	3	3	2	1	1
C10_HUMAN	C12orf57	5	1	0	0	0	1	3	3	4	3	2	10	4	1	1	2	2	0
C102A_HUMAN	CCDC102A	1	0	0	2	0	0	2	1	1	1	0	2	1	4	0	3	5	3
C102B_HUMAN	CCDC102B	0	0	0	0	0	0	1	1	0	0	0	0	0	0	0	0	0	1
C109A_HUMAN	CCDC109A	13	13	12	8	14	14	8	6	1	2	1	2	3	4	1	3	2	5
C109B_HUMAN	CCDC109B	0	0	0	0	0	0	0	0	0	0	0	2	1	0	3	2	3	2
C11B1_HUMAN	CYP11B1	0	0	0	0	0	1	1	0	1	0	0	2	1	0	0	0	0	1
C144A_HUMAN	CCDC144A	0	0	0	1	0	0	0	0	0	0	0	0	0	1	0	0	0	0
C163A_HUMAN	CD163	0	0	0	0	0	0	0	1	0	0	0	0	3	3	0	0	2	1
C163B_HUMAN	CD163L1	0	0	0	0	0	0	0	2	0	0	0	0	0	0	0	0	0	0
C19L1_HUMAN	CWF19L1	2	2	1	0	1	3	1	2	1	3	1	0	1	2	0	0	2	2
C19L2_HUMAN	CWF19L2	2	1	1	1	0	1	4	3	2	5	6	0	8	4	1	5	8	5
C1D_HUMAN	C1D	6	3	2	5	3	2	10	6	5	3	8	10	1	4	1	3	4	4
C1GLC_HUMAN	C1GALT1C1	1	2	0	1	1	0	3	1	0	1	2	0	3	0	1	0	0	3
C1GLT_HUMAN	C1GALT1	2	3	2	1	4	4	3	10	5	6	4	2	5	3	0	2	0	8
C1QA_HUMAN	C1QA	0	1	0	0	1	0	1	3	2	3	4	5	15	13	25	6	10	19
C1QB_HUMAN	C1QB	1	0	4	0	3	0	4	10	4	5	8	3	11	13	11	9	21	23
C1QBP_HUMAN	C1QBP	13	3	6	6	14	9	19	18	17	22	17	23	7	7	12	8	8	10
C1QC_HUMAN	C1QC	2	2	0	2	0	1	2	5	1	4	2	5	12	10	28	6	9	24
C1QR1_HUMAN	CD93	4	4	1	2	0	4	14	22	14	15	7	5	16	31	37	18	20	15
C1QRF_HUMAN	C1QL1	0	0	0	0	0	0	0	0	0	0	0	0	0	1	0	0	0	0
C1QT1_HUMAN	C1QTNF1	0	1	2	0	0	0	1	1	2	6	0	3	27	11	19	41	43	35
C1QT2_HUMAN	C1QTNF2	0	0	0	0	0	0	1	1	0	0	0	0	1	1	0	0	2	2
C1QT4_HUMAN	C1QTNF4	0	0	0	0	0	1	0	0	0	0	1	0	0	0	1	0	0	0
C1QT6_HUMAN	C1QTNF6	0	0	0	1	0	2	0	2	2	0	0	0	9	5	1	2	5	7
C1QT7_HUMAN	C1QTNF7	0	0	0	0	0	1	0	0	0	1	0	0	0	1	0	0	0	0
C1R_HUMAN	C1R	1	4	0	1	0	1	2	8	2	3	0	3	16	17	25	15	17	23
C1RL_HUMAN	C1RL	1	0	1	0	0	1	0	1	0	0	0	0	1	2	0	0	2	2
C1S_HUMAN	C1S	4	2	0	0	1	1	13	10	3	14	7	0	37	23	41	29	29	35
C1T9A_HUMAN	C1QTNF9	2	0	0	1	0	1	2	1	4	3	0	2	3	0	3	0	0	0
C1TC_HUMAN	MTHFD1	13	6	14	15	9	12	10	17	17	14	11	5	5	10	8	3	11	9
C1TM_HUMAN	MTHFD1L	0	0	1	0	0	3	4	1	1	0	0	0	3	5	3	8	2	8
C27C1_HUMAN	CYP27C1	1	1	0	0	1	1	1	2	3	0	1	8	3	0	1	0	3	2
C2AIL_HUMAN	CDKN2AIPNL	0	0	1	0	0	1	2	0	1	3	1	0	0	2	1	0	1	0
C2C2L_HUMAN	C2CD2L	4	4	2	4	1	1	3	5	2	3	5	2	7	5	7	5	6	6
C2C4C_HUMAN	C2CD4C	0	0	0	0	0	0	0	0	0	0	0	0	0	2	0	0	0	0
C2CD3_HUMAN	C2CD3	2	2	2	1	0	4	0	1	2	5	4	2	3	2	5	5	3	2
C2D1A_HUMAN	CC2D1A	2	3	5	10	1	4	3	7	1	10	7	15	1	15	8	8	7	13
C2D1B_HUMAN	CC2D1B	7	5	7	6	6	7	10	15	13	10	12	10	8	12	16	18	10	20
C2D2A_HUMAN	CC2D2A	0	3	1	2	0	2	2	3	3	3	2	0	7	4	5	11	8	9
C2D2B_HUMAN	CC2D2B	0	0	0	0	0	1	0	0	0	0	0	0	0	0	0	0	0	0
C2D4D_HUMAN		0	0	0	0	0	0	0	0	0	0	0	0	1	0	0	0	0	0
C2TA_HUMAN	CIITA	0	0	0	0	0	0	0	1	1	0	0	0	0	0	0	0	0	2
C3AR_HUMAN	C3AR1	0	1	0	0	0	0	0	0	2	0	1	2	4	11	5	3	5	5
C42S1_HUMAN	CDC42SE1	22	9	9	14	13	17	15	16	9	13	13	8	17	27	16	12	17	29
C42S2_HUMAN	CDC42SE2	5	9	5	9	4	8	8	10	7	9	8	7	9	7	9	3	8	13
C43BP_HUMAN	COL4A3BP	9	8	11	16	6	7	15	19	22	29	20	13	15	16	20	15	15	15
C4BPA_HUMAN	C4BPA	0	0	0	0	0	0	0	0	0	0	0	0	3	3	4	0	2	5
C4BPB_HUMAN	C4BPB	0	0	0	0	0	0	0	0	0	0	0	2	0	0	0	0	0	0
C560_HUMAN	SDHC	58	37	27	23	19	48	90	109	80	94	74	114	11	26	33	14	21	25
C56D1_HUMAN	CYB561D1	1	1	2	4	0	2	1	2	3	3	5	5	3	0	7	0	2	6
C56D2_HUMAN	CYB561D2	1	0	0	2	0	0	0	0	0	0	2	2	1	0	0	0	1	1
C5AR_HUMAN	C5AR1	0	0	1	0	0	0	1	3	1	0	0	2	5	5	5	11	7	11
C5ARL_HUMAN	GPR77	0	0	0	0	0	0	0	1	0	0	0	0	0	0	0	0	2	1
C8AP2_HUMAN	CASP8AP2	0	2	0	1	1	1	0	2	0	3	2	0	4	2	1	0	1	1
C99L2_HUMAN	CD99L2	22	6	5	8	0	13	15	20	10	17	12	7	17	21	15	12	25	9
CA014_HUMAN	C1orf14	1	0	0	0	0	0	0	0	0	0	0	0	0	0	0	0	0	0
CA021_HUMAN	C1orf21	14	22	22	25	17	17	16	10	4	10	5	10	7	5	5	5	4	2
CA026_HUMAN	C1orf26	2	0	1	1	0	1	1	3	0	1	2	2	4	2	1	3	2	1
CA031_HUMAN	C1orf31	3	0	0	2	1	0	2	2	2	1	1	2	0	0	0	0	0	1
CA043_HUMAN	C1orf43	8	4	4	3	4	0	15	14	7	2	7	8	8	9	5	5	7	9
CA049_HUMAN	C1orf49	1	2	2	1	1	0	1	2	3	0	1	2	1	1	1	0	1	2
CA050_HUMAN	C1orf50	8	5	0	6	1	1	5	2	5	9	0	2	0	3	4	2	2	4
CA051_HUMAN	C1orf51	2	4	0	0	1	0	0	0	0	1	0	2	0	0	0	0	0	0
CA052_HUMAN	C1orf52	0	0	0	1	0	0	3	1	1	0	2	0	1	2	0	0	1	2
CA055_HUMAN	C1orf55	1	3	1	1	3	4	5	1	3	2	2	3	7	5	5	2	2	7
CA056_HUMAN	C1orf56	1	0	0	0	0	0	0	0	0	0	0	0	0	1	0	0	0	0
CA057_HUMAN	C1orf57	0	0	1	0	0	1	3	1	1	0	2	5	0	1	0	3	1	2
CA059_HUMAN	C1orf59	1	1	0	0	0	0	1	0	1	1	0	2	3	0	0	0	1	4
CA063_HUMAN	C1orf63	11	18	30	20	19	20	49	64	31	33	20	42	20	18	12	11	14	31
CA065_HUMAN	C1orf65	0	0	0	0	0	0	0	1	0	0	0	0	0	0	0	0	0	0
CA066_HUMAN	C1orf66	2	2	1	1	0	5	4	5	3	1	5	2	3	3	7	3	5	3
CA069_HUMAN	C1orf69	3	12	2	6	6	12	10	17	18	12	11	15	7	14	9	9	11	31
CA070_HUMAN	C1orf70	0	1	0	0	0	0	1	1	0	0	0	2	0	0	0	0	0	1
CA074_HUMAN	C1orf74	0	1	0	0	0	0	1	0	0	0	0	2	0	1	0	0	2	0
CA083_HUMAN	C1orf83	0	0	1	0	0	1	10	1	1	2	4	0	1	2	3	0	3	4
CA086_HUMAN	C1orf86	0	0	1	1	0	1	1	5	4	3	4	3	1	0	5	2	0	3
CA087_HUMAN	C1orf87	0	0	0	0	0	0	0	0	0	0	0	0	0	0	0	0	2	0
CA088_HUMAN	C1orf88	0	0	0	0	0	0	0	0	0	0	0	0	0	0	0	2	0	0
CA089_HUMAN	C1orf89	0	1	0	0	0	0	0	0	1	0	0	0	1	1	0	2	3	1
CA091_HUMAN	C1orf91	0	3	0	1	0	0	1	1	1	2	1	2	3	0	0	0	0	2
CA093_HUMAN	C1orf93	0	0	0	0	0	0	3	1	2	2	6	10	0	1	0	0	0	1
CA095_HUMAN	C1orf95	1	0	2	0	1	0	0	2	2	1	1	0	0	3	1	8	2	3
CA096_HUMAN	C1orf96	7	10	4	10	4	14	8	22	17	16	12	28	21	11	12	12	13	14
CA103_HUMAN	C1orf103	0	4	4	2	1	1	1	3	5	3	2	0	0	9	3	5	6	7
CA105_HUMAN	C1orf105	4	4	0	2	0	0	2	3	0	4	4	5	1	3	4	5	4	1
CA106_HUMAN	C1orf106	0	0	0	0	0	0	0	0	0	0	0	0	0	0	0	0	0	1
CA109_HUMAN	C1orf109	0	0	0	0	0	0	2	1	0	0	0	2	4	1	3	0	0	0
CA112_HUMAN	C1orf112	0	0	0	1	0	0	2	1	1	3	0	2	3	2	5	3	2	5
CA114_HUMAN	C1orf114	0	0	1	0	0	0	0	0	0	1	0	0	0	2	0	0	0	0
CA115_HUMAN	C1orf115	7	4	9	5	3	6	14	16	5	10	12	11	13	10	7	18	8	13
CA122_HUMAN	C1orf122	0	1	2	0	4	0	1	2	0	2	1	3	5	2	1	0	3	2
CA123_HUMAN	C1orf123	1	4	0	0	0	4	0	2	3	3	5	3	0	3	4	2	0	1
CA124_HUMAN	C1orf124	0	1	1	2	1	1	3	4	4	3	6	2	5	4	8	0	2	5
CA127_HUMAN	C1orf127	2	1	2	5	0	6	1	0	0	0	0	0	0	0	0	0	0	0
CA128_HUMAN	C1orf128	4	3	2	3	0	7	16	6	11	6	14	7	4	3	7	3	5	4
CA130_HUMAN	C1orf130	0	2	0	0	1	1	2	2	0	0	0	3	1	0	0	0	1	1
CA131_HUMAN	C1orf131	4	5	5	6	1	4	1	8	4	6	4	10	7	0	1	3	3	3
CA135_HUMAN	C1orf135	0	0	0	0	0	0	0	0	0	0	2	0	0	0	0	0	0	0
CA144_HUMAN	C1orf144	36	31	31	24	39	29	33	29	31	32	24	39	20	13	19	15	26	17
CA150_HUMAN	C1orf150	0	2	0	1	1	0	11	10	17	14	7	7	3	0	0	0	0	3
CA151_HUMAN	C1orf151	13	4	5	1	3	3	25	16	17	14	13	33	7	5	5	0	1	3
CA156_HUMAN	C1orf156	1	0	1	2	3	1	1	1	2	2	1	7	0	4	3	5	0	3
CA159_HUMAN	C1orf159	1	0	0	1	0	1	1	2	0	1	2	2	0	0	0	0	0	3
CA161_HUMAN	C1orf161	0	0	0	0	0	0	0	1	0	1	1	0	0	1	0	0	0	4
CA162_HUMAN	C1orf162	0	0	0	0	0	0	0	1	0	0	0	0	0	0	0	0	0	0
CA163_HUMAN	C1orf163	4	5	1	4	3	6	2	1	1	5	9	5	1	0	0	6	1	2
CA167_HUMAN	C1orf167	0	0	0	1	0	1	1	3	4	0	1	0	3	0	0	2	4	3
CA168_HUMAN	C1orf168	0	0	0	1	0	1	0	0	0	0	1	0	0	0	0	0	0	1
CA173_HUMAN	C1orf173	0	0	0	0	0	1	0	0	0	1	0	0	0	0	0	0	0	0
CA174_HUMAN	C1orf174	1	5	6	11	6	6	7	2	2	4	6	2	5	1	3	5	5	3
CA177_HUMAN	C1orf177	0	0	0	0	0	0	0	0	0	0	0	0	0	0	0	0	0	1
CA183_HUMAN	C1orf183	1	3	2	1	0	7	7	10	17	10	5	13	5	11	3	2	8	8
CA190_HUMAN	C1orf190	0	2	0	1	0	0	2	5	2	2	6	3	0	0	4	2	1	3
CA192_HUMAN	C1orf192	0	0	0	0	0	0	0	0	3	0	1	0	0	0	0	0	0	0
CA198_HUMAN	C1orf198	4	0	4	0	4	1	5	5	5	6	9	5	8	16	11	18	17	15
CA201_HUMAN	C1orf201	0	0	0	0	0	0	0	0	0	1	0	0	0	1	0	2	1	1
CA210_HUMAN	C1orf210	0	0	0	0	0	0	0	0	0	0	0	0	0	0	0	0	2	1
CA211_HUMAN	C1orf211	0	2	1	3	4	0	1	3	2	3	4	0	1	2	0	2	2	3
CA212_HUMAN	C1orf212	5	1	2	3	0	7	7	6	7	11	20	26	7	12	3	15	5	7
CA216_HUMAN	C1orf216	0	0	0	1	1	1	3	1	0	1	1	2	4	3	5	3	2	5
CA222_HUMAN	C1orf222	0	0	0	0	0	1	3	0	0	0	0	3	0	2	5	0	2	1
CA223_HUMAN	C1orf223	0	0	0	0	0	0	0	0	0	0	0	0	0	0	0	0	2	0
CA226_HUMAN	C1orf226	0	0	0	0	0	0	4	0	0	1	1	0	3	2	4	0	2	5
CA2D1_HUMAN	CACNA2D1	28	38	21	14	14	40	14	19	15	19	17	0	7	5	0	3	2	7
CA2D2_HUMAN	CACNA2D2	0	0	0	0	0	1	0	0	0	0	0	0	0	3	1	2	0	1
CA2D3_HUMAN	CACNA2D3	0	0	0	0	0	0	0	0	0	0	0	0	0	0	0	2	1	0
CA2D4_HUMAN	CACNA2D4	0	0	0	0	0	0	0	0	0	0	0	0	0	0	0	0	0	1
CAB39_HUMAN	CAB39	51	44	30	30	27	51	27	35	27	58	40	13	13	16	9	11	15	23
CAB45_HUMAN	SDF4	12	3	0	5	6	5	11	9	2	6	11	3	24	11	9	2	8	13
CABIN_HUMAN	CABIN1	6	2	2	6	0	6	3	11	5	13	9	10	1	6	3	6	8	5
CABL1_HUMAN	CABLES1	0	0	2	0	0	1	0	0	0	1	0	0	0	2	5	3	3	1
CABL2_HUMAN	CABLES2	0	0	0	0	4	0	1	3	1	2	9	0	0	1	1	0	2	2
CABP1_HUMAN	CABP1	0	0	0	0	0	0	0	0	1	0	0	0	0	0	0	0	0	0
CABP2_HUMAN	CABP2	2	0	0	0	0	1	0	0	0	0	0	0	0	0	0	0	0	0
CABP4_HUMAN	CABP4	5	0	5	1	3	3	0	0	3	0	2	0	1	1	0	0	0	3
CABP7_HUMAN	CABP7	0	0	0	0	0	0	0	1	0	0	0	0	0	0	0	0	0	1
CABP8_HUMAN	CALN1	0	0	0	0	0	0	1	0	0	2	1	3	0	0	0	0	0	1
CABYR_HUMAN	CABYR	1	2	1	1	0	0	2	1	1	2	1	3	0	0	0	0	2	2
CAC1A_HUMAN	CACNA1A	0	1	0	0	0	0	0	0	0	0	0	0	0	1	0	3	3	1
CAC1B_HUMAN	CACNA1B	0	1	0	0	0	1	1	3	2	2	0	0	37	118	145	171	135	119
CAC1C_HUMAN	CACNA1C	1	0	1	2	0	1	58	56	81	68	73	47	11	5	1	0	3	1
CAC1D_HUMAN	CACNA1D	0	0	0	0	0	0	0	1	0	0	1	0	1	1	0	0	1	0
CAC1E_HUMAN	CACNA1E	0	1	0	0	0	1	0	0	0	0	0	0	16	15	11	18	13	7
CAC1F_HUMAN	CACNA1F	0	0	0	0	0	0	0	1	0	0	0	0	0	0	0	0	0	1
CAC1G_HUMAN	CACNA1G	0	0	0	0	0	0	0	1	0	1	1	3	0	2	3	2	1	3
CAC1H_HUMAN	CACNA1H	0	1	2	1	0	2	3	5	4	3	4	5	7	3	1	0	2	4
CAC1I_HUMAN	CACNA1I	0	1	0	0	0	0	0	1	1	0	0	0	0	0	0	0	0	1
CAC1S_HUMAN	CACNA1S	203	192	147	136	100	339	1	2	0	1	1	0	5	0	0	0	0	2
CACB1_HUMAN	CACNB1	32	31	14	25	27	38	0	0	1	2	0	3	5	1	0	0	0	2
CACB2_HUMAN	CACNB2	0	1	0	0	0	1	24	38	39	22	18	11	4	2	0	2	0	1
CACB3_HUMAN	CACNB3	0	1	0	2	1	0	1	1	1	1	1	0	1	10	7	14	16	11
CACB4_HUMAN	CACNB4	0	0	0	0	0	0	5	12	9	10	2	7	0	1	0	0	0	1
CACO1_HUMAN	CALCOCO1	23	35	21	21	22	15	31	49	23	40	31	50	27	23	28	15	38	36
CACO2_HUMAN	CALCOCO2	13	24	17	22	13	20	32	43	28	45	39	24	24	18	25	26	23	30
CACP_HUMAN	CRAT	60	59	62	69	72	108	57	78	44	112	105	179	21	39	41	34	55	31
CAD11_HUMAN	CDH11	0	1	0	0	0	1	1	5	0	2	4	0	1	2	0	0	7	5
CAD12_HUMAN	CDH12	0	0	0	0	0	0	0	0	0	0	1	0	0	0	0	0	0	0
CAD13_HUMAN	CDH13	9	17	15	29	6	23	91	112	105	117	129	65	4	8	5	5	9	9
CAD15_HUMAN	CDH15	0	0	1	0	3	1	0	0	0	0	0	0	0	0	0	0	0	0
CAD16_HUMAN	CDH16	0	0	0	0	0	0	2	0	1	1	0	0	0	2	0	0	0	4
CAD17_HUMAN	CDH17	0	0	0	0	0	0	0	1	0	0	0	0	5	0	0	0	0	0
CAD19_HUMAN	CDH19	0	0	0	0	0	0	1	3	1	0	1	2	0	2	1	2	0	1
CAD20_HUMAN	CDH20	0	0	0	0	0	0	0	0	0	0	0	0	0	0	0	0	1	0
CAD22_HUMAN	CDH22	0	0	0	0	1	3	1	4	12	4	2	0	1	3	4	3	4	1
CAD23_HUMAN	CDH23	2	0	1	1	0	0	1	0	1	1	1	0	0	0	0	0	0	1
CAD24_HUMAN	CDH24	0	0	0	0	0	0	2	0	0	0	0	0	0	0	0	0	0	0
CAD26_HUMAN	CDH26	0	0	1	0	0	0	0	0	0	0	0	0	0	0	0	0	0	0
CADH1_HUMAN	CDH1	0	0	0	0	0	1	0	1	0	0	0	0	1	3	0	2	0	15
CADH2_HUMAN	CDH2	0	0	0	0	0	0	121	105	90	169	111	98	9	0	0	0	2	2
CADH3_HUMAN	CDH3	0	0	0	0	0	0	0	0	0	0	0	0	1	2	0	0	1	1
CADH5_HUMAN	CDH5	7	3	7	3	0	7	26	32	27	24	9	18	25	37	20	23	23	21
CADH6_HUMAN	CDH6	0	0	0	1	0	0	0	0	0	0	0	0	0	1	0	0	0	1
CADH8_HUMAN	CDH8	0	0	0	0	0	0	5	10	7	7	8	2	1	0	0	2	1	1
CADM1_HUMAN	CADM1	1	2	2	0	0	2	6	8	2	4	4	5	8	12	5	9	8	10
CADM2_HUMAN	CADM2	2	1	0	0	1	0	0	0	0	0	0	0	0	0	0	0	0	0
CADM3_HUMAN	CADM3	2	3	0	0	0	4	2	5	8	2	5	7	4	4	5	3	5	9
CADM4_HUMAN	CADM4	0	0	1	0	0	1	3	3	1	4	0	0	1	1	1	2	2	1
CAF1A_HUMAN	CHAF1A	0	1	0	0	0	1	0	0	1	0	0	2	0	3	0	0	3	3
CAF1B_HUMAN	CHAF1B	0	0	0	0	0	0	0	1	0	0	2	0	0	0	0	0	0	2
CAGE1_HUMAN	CAGE1	0	0	0	0	0	0	0	0	0	0	2	0	0	0	0	0	0	1
CAH1_HUMAN	CA1	0	0	0	0	0	0	0	0	0	0	0	0	4	0	4	2	5	9
CAH11_HUMAN	CA11	0	0	0	0	0	1	1	1	0	1	0	0	0	2	1	0	0	0
CAH12_HUMAN	CA12	0	0	0	0	0	0	0	0	0	0	0	0	0	0	0	0	1	1
CAH13_HUMAN	CA13	0	0	0	0	0	0	2	0	0	0	1	0	0	5	4	2	4	3
CAH14_HUMAN	CA14	8	7	6	4	6	4	7	5	0	1	1	3	0	0	0	0	0	0
CAH2_HUMAN	CA2	2	3	0	2	0	6	2	1	0	1	0	0	0	0	0	0	0	1
CAH3_HUMAN	CA3	223	267	154	56	51	189	5	3	3	1	1	5	1056	666	679	546	710	1335
CAH4_HUMAN	CA4	0	0	0	0	0	0	3	1	2	1	0	3	1	1	3	3	2	4
CAH5A_HUMAN	CA5A	0	0	0	0	0	0	0	0	0	0	0	2	0	0	0	0	0	0
CAH5B_HUMAN	CA5B	12	5	1	6	10	11	17	34	23	22	9	23	25	23	16	17	11	19
CAH8_HUMAN	CA8	0	0	0	0	0	0	6	3	2	1	1	5	1	0	0	0	0	0
CAH9_HUMAN	CA9	2	1	2	1	0	3	1	1	1	2	0	0	0	0	3	2	1	0
CAHD1_HUMAN	CACHD1	1	0	0	0	0	0	1	0	0	1	1	0	11	19	12	15	11	5
CAHM1_HUMAN	CALHM1	0	0	0	0	0	0	1	1	0	0	0	0	0	1	0	0	0	0
CAHM2_HUMAN	CALHM2	2	2	1	1	1	1	1	1	0	1	0	0	0	3	1	0	2	7
CALD1_HUMAN	CALD1	6	5	4	6	20	9	29	36	31	22	26	18	77	57	60	59	72	68
CALL3_HUMAN	CALML3	0	0	0	0	0	0	0	0	0	0	0	0	0	0	0	2	0	0
CALL4_HUMAN	CALML4	2	8	6	2	0	8	3	4	2	3	1	2	0	3	0	5	2	8
CALL6_HUMAN	CALML6	3	0	0	1	0	1	0	1	0	0	0	0	0	0	0	0	0	0
CALM_HUMAN	CALM3	96	63	37	43	19	90	98	85	100	59	95	80	68	112	103	61	82	69
CALR_HUMAN	CALR	8	9	14	11	17	14	33	38	15	41	41	81	47	46	31	44	50	66
CALR3_HUMAN	CALR3	0	0	0	0	0	0	2	0	0	1	0	2	0	2	0	5	0	0
CALRL_HUMAN	CALCRL	1	1	2	0	3	3	11	8	4	6	11	0	7	2	7	2	4	4
CALU_HUMAN	CALU	14	14	14	24	6	15	127	51	41	65	58	20	52	44	48	43	40	37
CALX_HUMAN	CANX	27	31	21	56	29	35	91	107	100	126	100	57	60	60	71	69	72	76
CAMKV_HUMAN	CAMKV	0	0	1	0	1	0	0	0	0	0	0	0	1	1	0	0	2	1
CAMLG_HUMAN	CAMLG	0	4	2	2	0	3	1	2	4	3	2	3	0	0	0	3	2	5
CAMP_HUMAN	CAMP	0	0	0	0	0	0	0	0	0	0	0	0	0	0	0	0	0	1
CAMP1_HUMAN	CAMSAP1	38	32	25	22	22	38	20	25	15	29	35	21	17	13	17	21	27	20
CAMP2_HUMAN	CAMSAP1L1	0	5	1	3	0	1	4	4	9	10	2	0	9	17	16	9	15	13
CAMP3_HUMAN	KIAA1543	0	0	0	0	0	0	4	4	0	3	6	0	0	0	0	0	0	1
CAN1_HUMAN	CAPN1	13	13	11	23	17	34	9	17	12	12	18	24	13	13	27	11	11	23
CAN10_HUMAN	CAPN10	2	1	1	0	0	1	1	1	0	1	2	5	1	2	8	2	2	3
CAN14_HUMAN	CAPN14	0	1	0	1	0	0	1	1	0	0	0	0	0	1	0	0	1	2
CAN15_HUMAN	SOLH	6	3	2	0	0	4	2	6	3	4	4	5	4	1	3	6	9	6
CAN2_HUMAN	CAPN2	12	3	9	10	7	11	14	19	3	18	18	13	20	26	24	34	34	28
CAN3_HUMAN	CAPN3	36	46	36	22	10	52	0	4	2	0	1	0	1	1	0	0	0	1
CAN5_HUMAN	CAPN5	0	2	0	0	1	0	1	1	2	3	4	0	7	1	4	0	3	3
CAN6_HUMAN	CAPN6	0	0	0	0	0	1	1	0	0	0	0	0	0	1	4	2	4	5
CAN7_HUMAN	CAPN7	3	9	4	4	6	7	11	5	7	10	9	7	3	1	7	2	8	6
CAN7L_HUMAN	C6orf103	0	0	0	0	0	0	0	0	0	0	0	0	0	0	0	2	0	0
CANB1_HUMAN	PPP3R1	20	23	12	12	48	22	12	14	14	11	9	3	11	20	13	3	12	13
CAND1_HUMAN	CAND1	2	0	2	0	3	4	9	10	11	3	7	2	15	17	11	8	16	8
CAND2_HUMAN	CAND2	37	37	26	65	42	53	23	21	27	22	22	13	0	0	3	0	0	0
CANT1_HUMAN	CANT1	4	4	0	5	4	3	5	10	10	3	8	13	8	9	5	8	7	6
CAP1_HUMAN	CAP1	6	7	4	5	7	8	17	12	9	11	11	2	19	46	37	34	49	43
CAP2_HUMAN	CAP2	47	93	62	54	45	59	66	55	49	70	90	41	4	1	0	0	1	2
CAPG_HUMAN	CAPG	0	0	0	0	0	0	2	5	3	3	1	2	1	3	8	9	5	10
CAPON_HUMAN	NOS1AP	1	1	0	1	1	1	1	4	2	2	2	2	3	4	4	2	2	11
CAPR1_HUMAN	CAPRIN1	16	19	14	19	10	17	33	44	39	37	50	13	31	30	31	30	33	62
CAPR2_HUMAN	CAPRIN2	0	1	1	1	1	1	3	4	1	3	0	0	0	1	3	2	0	2
CAPS1_HUMAN	CADPS	0	0	0	0	0	1	2	1	3	0	4	0	0	0	0	0	0	0
CAPS2_HUMAN	CADPS2	0	0	0	0	0	0	14	16	11	11	7	3	0	2	3	0	1	1
CAPZB_HUMAN	CAPZB	33	20	16	33	33	51	42	49	33	35	35	55	19	34	37	32	41	41
CAR10_HUMAN	CARD10	2	5	1	0	1	1	4	5	4	1	4	13	3	4	4	5	6	8
CAR11_HUMAN	CARD11	0	0	0	0	0	1	1	1	1	0	0	0	1	0	0	0	2	2
CARD6_HUMAN	CARD6	1	0	0	1	0	1	7	2	1	4	4	2	4	2	1	2	3	0
CARD8_HUMAN	CARD8	0	0	0	1	0	2	0	0	0	0	0	0	0	0	0	0	0	0
CARD9_HUMAN	CARD9	0	0	0	0	0	0	0	1	1	0	0	3	0	0	0	0	0	0
CARF_HUMAN	CDKN2AIP	1	3	2	0	4	1	2	7	3	0	6	0	5	5	4	2	6	8
CARKD_HUMAN	CARKD	1	2	5	7	1	2	7	4	13	7	13	11	4	13	25	8	11	5
CARM1_HUMAN	CARM1	35	21	26	22	20	28	30	36	35	43	25	36	12	17	20	12	29	18
CASA1_HUMAN	CSN1S1	0	0	0	0	1	0	0	0	0	0	0	0	0	0	0	0	1	0
CASC1_HUMAN	CASC1	0	0	0	0	4	0	2	5	7	3	1	0	1	0	0	0	1	0
CASC3_HUMAN	CASC3	11	9	5	11	7	9	14	20	13	13	9	7	9	16	12	11	8	19
CASC4_HUMAN	CASC4	6	3	2	1	1	6	6	7	10	10	5	0	13	8	0	8	3	7
CASC5_HUMAN	CASC5	0	0	0	0	0	0	0	1	0	2	0	0	0	0	0	2	0	3
CASD1_HUMAN	CASD1	3	4	4	2	0	4	14	9	11	15	6	11	7	12	9	15	7	7
CASL_HUMAN	NEDD9	1	1	2	0	0	1	10	11	10	3	14	5	3	6	3	2	5	5
CASP_HUMAN	CUX1	15	13	16	13	10	19	44	38	28	20	43	31	12	5	11	14	8	8
CASP2_HUMAN	CASP2	0	1	1	0	0	2	1	2	2	3	4	3	3	4	4	0	5	3
CASP3_HUMAN	CASP3	1	0	0	2	0	0	0	3	2	1	1	0	0	3	1	5	2	3
CASP5_HUMAN	CASP5	0	0	0	0	0	0	1	0	0	0	0	0	0	0	0	2	0	1
CASP6_HUMAN	CASP6	1	1	1	0	0	0	0	1	1	2	4	2	3	1	0	3	2	4
CASP7_HUMAN	CASP7	0	0	0	1	1	1	1	1	0	0	2	2	1	0	0	0	1	4
CASP8_HUMAN	CASP8	0	0	0	0	0	0	0	0	1	0	0	0	3	1	0	2	1	1
CASP9_HUMAN	CASP9	2	0	0	0	0	1	0	4	2	2	0	0	1	1	0	5	1	1
CASPA_HUMAN	CASP10	0	0	0	1	0	0	1	1	5	4	7	0	0	0	1	0	0	1
CASPE_HUMAN	CASP14	0	0	0	1	1	0	0	1	1	0	1	0	0	2	0	0	0	1
CASQ1_HUMAN	CASQ1	198	286	318	214	183	399	5	2	0	0	0	3	0	0	3	0	0	5
CASQ2_HUMAN	CASQ2	8	2	0	2	3	1	188	188	130	159	174	151	0	0	0	0	0	1
CASR_HUMAN	CASR	0	0	0	0	0	0	0	1	1	0	0	0	3	1	1	0	0	1
CASZ1_HUMAN	CASZ1	10	15	10	18	14	17	16	21	13	17	28	20	0	0	0	0	2	0
CATA_HUMAN	CAT	8	21	16	34	13	33	18	29	13	49	30	29	56	60	44	76	59	51
CATB_HUMAN	CTSB	46	40	37	34	40	38	66	61	49	71	102	122	67	79	96	72	107	95
CATC_HUMAN	CTSC	5	5	6	7	6	13	9	13	16	9	12	11	25	16	9	12	17	27
CATD_HUMAN	CTSD	88	30	62	74	56	72	25	24	24	36	32	94	75	49	76	90	91	101
CATE_HUMAN	CTSE	0	0	0	0	0	0	1	0	0	0	0	0	0	1	0	0	0	0
CATF_HUMAN	CTSF	11	6	2	7	7	17	6	17	12	8	4	34	9	8	19	11	14	19
CATH_HUMAN	CTSH	2	1	1	1	0	1	2	2	1	4	0	3	4	6	4	6	3	9
CATK_HUMAN	CTSK	0	3	2	0	0	2	3	5	2	1	2	0	8	10	16	21	22	20
CATL2_HUMAN	CTSL2	10	7	1	5	6	4	9	14	8	12	7	10	35	16	13	15	23	27
CATO_HUMAN	CTSO	0	0	0	0	0	0	0	0	0	0	0	0	0	5	1	0	0	3
CATS_HUMAN	CTSS	3	7	1	0	0	7	4	8	7	4	5	8	5	12	9	9	10	15
CATW_HUMAN	CTSW	0	0	0	0	0	0	0	0	0	0	0	0	1	1	0	0	0	0
CATZ_HUMAN	CTSZ	3	3	1	1	0	1	1	1	3	0	2	2	17	9	8	5	7	13
CAV1_HUMAN	CAV1	13	21	24	21	19	27	66	77	77	122	61	104	77	235	179	146	144	115
CAV2_HUMAN	CAV2	1	1	1	3	3	1	11	8	2	8	6	15	19	52	48	32	40	17
CAV3_HUMAN	CAV3	2	1	5	4	4	1	11	11	8	4	6	28	0	0	0	0	1	1
CAYP1_HUMAN	CAPS	0	0	0	0	0	0	0	0	0	2	0	0	0	0	1	2	0	0
CAZA1_HUMAN	CAPZA1	3	5	2	2	4	4	10	8	8	13	7	2	9	14	15	6	16	17
CAZA2_HUMAN	CAPZA2	51	46	32	30	22	53	49	49	36	59	33	21	19	22	21	12	16	22
CB015_HUMAN	C2orf15	0	0	1	1	1	4	12	8	8	8	13	15	0	0	0	0	0	1
CB018_HUMAN	C2orf18	2	5	5	9	4	4	4	6	12	11	5	7	9	2	8	18	11	6
CB024_HUMAN	C2orf24	5	10	7	13	19	7	12	10	9	8	7	15	15	11	13	11	22	13
CB029_HUMAN	C2orf29	1	2	1	5	0	3	4	4	1	4	5	0	3	3	3	2	2	7
CB039_HUMAN	C2orf39	0	0	0	0	1	0	1	1	1	1	2	0	3	2	5	2	2	1
CB042_HUMAN	C2orf42	1	1	1	2	1	1	0	5	2	0	0	0	1	6	5	3	2	3
CB043_HUMAN	C2orf43	1	0	0	0	0	1	1	4	2	2	2	2	1	6	1	5	6	6
CB044_HUMAN	C2orf44	1	0	0	0	0	0	1	1	2	3	4	0	1	5	0	0	2	1
CB047_HUMAN	C2orf47	2	0	1	3	1	1	3	2	2	3	0	0	0	0	0	0	4	1
CB048_HUMAN	C2orf48	0	0	0	0	1	0	0	3	0	1	0	0	0	0	0	2	0	1
CB050_HUMAN	C2orf50	0	0	0	0	0	0	3	1	0	0	0	0	0	0	0	0	0	0
CB053_HUMAN	C2orf53	1	0	0	0	0	0	0	0	0	0	0	0	0	0	0	0	0	1
CB054_HUMAN	C2orf54	0	0	0	0	0	0	0	0	0	0	0	0	0	1	0	0	0	2
CB055_HUMAN	C2orf55	0	0	0	0	0	0	0	0	2	1	1	0	1	0	0	2	2	0
CB060_HUMAN	C2orf60	1	0	1	3	1	5	6	3	5	1	0	3	3	3	0	6	2	3
CB062_HUMAN	C2orf62	0	0	0	0	0	0	0	0	0	0	0	0	0	0	0	0	0	1
CB064_HUMAN	C2orf64	2	2	4	1	10	1	5	1	8	6	2	2	0	5	5	3	5	4
CB065_HUMAN	C2orf65	0	0	0	0	0	0	0	0	0	0	0	0	0	1	0	2	1	1
CB067_HUMAN	C2orf67	6	5	1	3	0	1	1	5	4	3	2	3	9	9	4	2	4	13
CB068_HUMAN	C2orf68	12	11	12	20	22	25	11	15	17	17	24	11	9	7	12	8	18	16
CB069_HUMAN	C2orf69	0	2	0	0	0	2	0	1	3	1	1	0	3	0	0	2	4	3
CB071_HUMAN	C2orf71	9	4	12	19	22	8	6	11	11	8	6	5	0	0	0	0	0	0
CB072_HUMAN	C2orf72	0	0	0	0	0	0	3	0	0	0	1	5	0	0	0	0	1	1
CB073_HUMAN	C2orf73	0	3	0	0	0	1	1	1	1	0	0	0	0	0	3	0	0	1
CB076_HUMAN	C2orf76	0	1	0	0	0	1	0	0	0	2	0	3	0	0	0	0	0	0
CB077_HUMAN	C2orf77	0	0	0	0	0	0	0	1	0	0	0	0	0	0	0	0	0	1
CB078_HUMAN	C2orf78	0	0	0	0	0	0	0	1	4	3	0	0	1	1	0	0	0	3
CB079_HUMAN	C2orf79	0	0	1	0	0	0	0	0	0	0	0	0	0	0	0	0	0	0
CB080_HUMAN	C2orf80	1	0	0	0	0	0	0	0	0	0	0	0	0	0	0	0	0	0
CB083_HUMAN	C2orf83	0	0	0	0	0	0	0	2	0	1	0	3	0	2	0	0	1	2
CB086_HUMAN	C2orf86	0	1	0	0	0	1	1	0	0	3	0	0	1	0	1	2	1	1
CB088_HUMAN	C2orf88	0	0	0	0	0	0	5	5	1	4	2	0	0	0	0	2	1	1
CB089_HUMAN	C2orf89	0	0	0	0	0	0	0	0	0	0	0	0	0	0	0	2	0	0
CB39L_HUMAN	CAB39L	0	0	0	4	0	1	6	12	5	7	4	3	4	10	7	5	10	5
CB5D1_HUMAN	CYB5D1	1	0	1	3	9	10	5	12	9	5	6	5	3	2	0	0	3	6
CBL_HUMAN	CBL	0	1	0	2	3	2	5	8	7	7	7	0	12	18	9	14	7	9
CBLB_HUMAN	CBLB	0	1	0	1	0	1	0	2	1	3	1	2	5	3	1	3	3	1
CBLN2_HUMAN	CBLN2	0	0	0	0	0	0	0	0	0	0	0	0	0	0	0	2	0	0
CBLN3_HUMAN	CBLN3	0	0	0	0	0	0	0	0	0	0	0	0	0	1	0	2	0	0
CBP_HUMAN	CREBBP	26	24	7	14	10	14	30	27	39	34	33	15	23	21	20	14	22	22
CBPA1_HUMAN	CPA1	0	0	1	0	0	0	0	0	0	0	0	0	325	1	0	0	1	0
CBPA2_HUMAN	CPA2	0	0	1	0	0	0	0	0	0	0	0	0	183	0	0	0	0	0
CBPA3_HUMAN	CPA3	0	0	0	0	0	0	1	0	0	0	0	0	3	2	1	0	2	2
CBPA5_HUMAN	CPA5	0	0	0	0	0	0	0	0	0	0	0	0	0	0	0	0	1	0
CBPB1_HUMAN	CPB1	0	0	0	0	0	0	0	0	0	0	0	0	139	0	1	0	0	0
CBPC1_HUMAN	AGTPBP1	5	4	2	5	3	1	5	1	10	5	5	2	3	2	0	3	3	6
CBPC2_HUMAN	AGBL2	1	0	0	0	0	0	0	1	0	0	0	0	0	0	0	0	0	0
CBPC4_HUMAN	AGBL1	0	2	0	1	0	4	0	0	0	0	0	0	0	0	0	0	0	0
CBPC5_HUMAN	AGBL5	0	0	0	0	0	1	0	3	3	3	1	3	0	3	4	2	3	1
CBPC6_HUMAN	AGBL4	0	0	0	0	0	0	0	2	0	1	1	2	0	0	0	0	0	0
CBPD_HUMAN	CPD	4	9	5	6	0	5	19	18	12	21	9	2	15	21	9	17	20	20
CBPE_HUMAN	CPE	2	3	0	0	1	1	50	58	61	63	59	46	33	46	85	75	59	67
CBPM_HUMAN	CPM	0	0	1	2	4	3	2	10	4	2	1	0	7	5	0	3	3	9
CBPN_HUMAN	CPN1	0	0	0	0	0	0	0	0	0	0	0	0	0	0	0	0	0	1
CBPZ_HUMAN	CPZ	0	0	0	0	0	0	0	0	0	0	0	0	0	1	1	0	0	1
CBR1_HUMAN	CBR1	0	3	0	0	0	1	11	4	10	5	11	10	1	1	15	6	5	8
CBR3_HUMAN	CBR3	0	0	0	0	0	0	0	0	0	0	1	0	3	3	0	2	4	1
CBR4_HUMAN	CBR4	2	5	0	2	0	1	6	4	5	6	2	2	4	3	1	2	1	3
CBS_HUMAN	CBS	2	1	1	1	0	1	2	1	1	0	0	0	4	1	3	0	2	5
CBWD3_HUMAN	CBWD3	8	3	1	0	0	3	5	5	1	4	6	3	1	5	7	6	6	1
CBX1_HUMAN	CBX1	11	4	4	4	4	10	12	10	3	4	12	3	7	12	8	2	4	6
CBX2_HUMAN	CBX2	0	1	0	0	0	0	1	1	0	1	0	0	0	0	0	0	1	1
CBX3_HUMAN	CBX3	11	13	4	12	4	9	14	14	20	18	18	8	9	9	5	12	12	15
CBX4_HUMAN	CBX4	0	0	0	0	0	1	3	3	1	6	5	2	3	4	4	0	8	4
CBX5_HUMAN	CBX5	8	7	7	7	4	20	18	26	14	17	19	11	16	27	13	6	22	29
CBX6_HUMAN	CBX6	4	9	0	3	4	6	13	19	12	16	13	11	33	23	37	34	31	30
CBX7_HUMAN	CBX7	3	4	6	3	7	4	12	8	12	4	11	13	12	1	7	0	11	12
CBX8_HUMAN	CBX8	0	1	0	0	0	1	1	0	0	0	0	0	0	2	0	0	0	1
CBY1_HUMAN	CBY1	1	0	0	0	0	2	3	3	5	4	2	2	1	3	1	2	2	3
CBY3_HUMAN	CBY3	0	0	0	0	0	0	0	1	0	0	0	0	0	0	0	0	0	0
CC001_HUMAN	C3orf1	9	4	9	8	0	4	16	16	9	7	8	21	0	5	7	3	2	1
CC014_HUMAN	C3orf14	7	2	1	0	0	1	7	3	4	6	8	8	1	3	0	0	0	1
CC016_HUMAN	C3orf16	0	0	0	0	0	0	0	0	0	0	0	0	0	0	0	0	2	2
CC017_HUMAN	C3orf17	1	2	1	0	1	4	4	2	0	3	1	7	0	2	0	3	1	1
CC018_HUMAN	C3orf18	1	0	0	0	0	1	1	4	2	2	1	7	0	1	1	0	0	2
CC019_HUMAN	C3orf19	2	6	0	3	0	4	0	4	3	3	4	7	1	0	1	0	1	2
CC020_HUMAN	C3orf20	0	0	0	0	0	0	0	0	1	0	0	0	0	0	0	0	0	0
CC021_HUMAN	C3orf21	2	0	0	0	0	0	2	1	0	3	2	0	3	4	0	5	2	7
CC023_HUMAN	C3orf23	6	8	4	9	12	14	18	22	8	20	21	11	11	10	5	8	4	12
CC026_HUMAN	C3orf26	0	0	0	0	0	0	0	1	0	0	1	0	1	0	0	0	0	0
CC032_HUMAN	C3orf32	0	0	0	0	0	0	0	1	0	0	0	0	0	0	0	0	0	2
CC033_HUMAN	C3orf33	2	0	1	0	0	1	4	3	9	2	7	8	3	5	4	8	7	1
CC034_HUMAN	C3orf34	0	0	0	1	1	1	0	1	0	0	4	0	1	3	0	0	0	1
CC037_HUMAN	C3orf37	1	0	0	0	0	1	0	3	1	1	2	5	0	1	4	2	1	2
CC038_HUMAN	C3orf38	1	1	2	1	1	4	3	2	1	3	1	0	7	4	3	2	2	3
CC043_HUMAN	C3orf43	10	22	10	9	3	21	1	2	0	0	2	3	0	0	0	0	0	0
CC045_HUMAN	C3orf45	0	0	1	0	0	1	0	1	0	0	0	0	0	0	0	0	0	1
CC054_HUMAN	C3orf54	0	0	0	0	0	0	0	0	0	0	0	0	0	0	1	0	0	1
CC058_HUMAN	C3orf58	1	0	0	0	0	0	1	8	12	3	2	0	8	4	1	0	1	3
CC059_HUMAN	C3orf59	3	0	0	1	0	0	2	1	1	4	0	0	1	0	0	0	2	0
CC062_HUMAN	C3orf62	0	0	0	0	0	0	1	1	1	1	0	0	0	0	0	0	0	0
CC063_HUMAN	C3orf63	3	5	5	8	1	9	9	11	13	16	11	11	11	16	7	6	8	17
CC067_HUMAN	C3orf67	0	0	0	0	0	0	0	1	0	0	0	0	0	0	0	0	0	0
CC070_HUMAN	C3orf70	2	0	0	1	0	1	5	5	1	3	2	0	3	2	1	0	2	3
CC072_HUMAN	C3orf72	9	4	6	4	6	12	13	19	13	13	8	18	31	14	8	2	9	14
CC075_HUMAN	C3orf75	3	1	0	1	1	1	4	1	2	1	1	2	0	0	0	2	5	1
CC078_HUMAN		0	2	0	0	3	1	10	7	2	1	4	11	0	0	0	0	0	1
CC104_HUMAN	CCDC104	2	0	1	0	4	3	5	3	3	7	5	5	5	4	5	0	1	2
CC106_HUMAN	CCDC106	2	0	0	0	0	0	0	1	1	1	1	0	0	0	3	0	0	0
CC107_HUMAN	CCDC107	3	3	1	2	1	1	0	1	1	0	2	0	3	1	0	2	2	5
CC108_HUMAN	CCDC108	0	0	0	0	0	0	1	0	2	0	0	0	0	1	0	0	0	1
CC111_HUMAN	CCDC111	0	0	0	2	1	1	0	0	0	0	1	0	0	1	0	2	0	2
CC112_HUMAN	CCDC112	1	1	0	0	0	1	0	0	1	2	5	0	0	0	1	2	0	5
CC113_HUMAN	CCDC113	0	0	0	0	0	0	0	0	0	0	0	2	1	0	0	0	0	0
CC114_HUMAN	CCDC114	3	1	0	0	0	5	0	3	2	3	4	3	7	7	0	3	2	3
CC115_HUMAN	CCDC115	1	1	2	3	3	1	1	4	4	5	1	7	0	1	8	8	2	9
CC116_HUMAN	CCDC116	0	0	0	0	0	0	0	0	0	0	1	0	0	2	0	0	0	0
CC117_HUMAN	CCDC117	6	4	2	2	1	3	5	10	3	6	4	3	7	2	3	0	2	3
CC120_HUMAN	CCDC120	0	0	0	0	0	0	1	2	0	0	0	0	0	0	4	2	1	2
CC121_HUMAN	CCDC121	0	0	0	1	0	2	3	1	2	0	1	0	0	1	0	0	0	1
CC122_HUMAN	CCDC122	0	0	0	0	0	0	0	1	0	0	1	3	3	0	0	0	0	0
CC123_HUMAN	CCDC123	1	0	1	0	0	0	1	1	1	1	1	3	3	3	0	5	2	4
CC124_HUMAN	CCDC124	11	2	4	0	6	3	4	4	5	3	4	10	7	0	3	0	4	6
CC125_HUMAN	CCDC125	4	1	0	1	1	7	2	6	8	4	2	7	4	6	0	5	2	3
CC126_HUMAN	CCDC126	0	0	1	0	0	0	1	4	1	1	1	2	0	5	1	2	2	1
CC127_HUMAN	CCDC127	3	2	6	1	1	4	8	5	2	1	6	7	0	6	0	3	2	2
CC129_HUMAN	CCDC129	0	0	0	0	0	0	0	0	0	1	0	0	0	0	0	0	0	0
CC130_HUMAN	CCDC130	1	2	0	2	3	1	1	2	1	0	2	8	1	1	1	3	3	1
CC132_HUMAN	CCDC132	4	1	6	3	0	12	8	16	4	7	4	2	1	8	3	2	4	5
CC134_HUMAN	CCDC134	0	0	0	0	1	1	0	1	0	1	0	0	3	2	1	2	1	0
CC135_HUMAN	CCDC135	0	0	0	0	0	0	0	0	0	0	0	0	0	0	0	0	0	1
CC136_HUMAN	CCDC136	1	2	2	0	0	3	1	3	0	3	2	0	0	0	0	2	1	1
CC137_HUMAN	CCDC137	0	1	1	1	0	1	1	1	1	1	1	5	1	1	4	2	2	1
CC138_HUMAN	CCDC138	1	0	0	0	0	0	0	5	1	1	0	0	0	1	1	2	1	2
CC141_HUMAN	CCDC141	1	2	0	1	0	3	33	37	28	27	25	16	0	3	1	3	2	1
CC142_HUMAN	CCDC142	3	2	2	3	9	9	9	8	22	10	19	10	5	14	8	6	5	15
CC146_HUMAN	CCDC146	0	0	0	0	0	0	0	2	0	1	1	2	0	0	0	0	0	0
CC147_HUMAN	CCDC147	0	0	0	0	0	0	0	0	0	0	0	0	0	0	0	0	1	0
CC148_HUMAN	CCDC148	0	0	0	0	0	0	0	0	0	1	0	0	0	0	0	0	0	1
CC149_HUMAN	CCDC149	5	3	7	7	6	10	7	14	7	11	14	7	3	13	11	6	6	3
CC14A_HUMAN	CDC14A	3	7	7	5	6	6	4	5	8	8	2	2	0	4	0	0	5	1
CC14B_HUMAN	CDC14B	0	0	2	0	0	0	5	1	1	1	0	3	5	3	0	3	2	3
CC150_HUMAN	CCDC150	0	0	0	0	0	0	0	0	1	0	0	0	0	0	0	0	0	0
CC151_HUMAN	CCDC151	0	0	0	0	0	0	6	8	1	2	1	11	0	1	3	0	2	0
CC152_HUMAN	CCDC152	4	0	0	0	0	1	4	1	3	4	1	0	8	3	1	2	5	7
CC153_HUMAN	CCDC153	0	0	0	0	0	0	0	0	1	0	0	2	0	0	0	0	2	0
CC154_HUMAN	CCDC154	0	0	0	0	0	0	1	1	0	0	2	2	0	0	0	2	2	2
CC157_HUMAN	CCDC157	0	0	0	0	1	0	0	1	1	0	1	0	0	0	1	2	2	2
CC159_HUMAN	CCDC159	0	0	0	0	0	1	0	0	0	0	1	0	0	0	0	0	0	0
CC162_HUMAN	CCDC162	0	0	0	0	0	1	2	1	1	0	0	2	0	2	0	0	0	0
CC28A_HUMAN	CCDC28A	0	2	0	0	0	0	0	1	2	0	0	0	0	2	0	2	0	1
CC28B_HUMAN	CCDC28B	4	6	10	5	0	1	16	4	11	4	15	21	1	1	4	0	2	1
CC50A_HUMAN	TMEM30A	9	6	1	6	7	14	49	31	34	52	44	13	12	20	15	6	17	20
CC50B_HUMAN	TMEM30B	0	0	0	0	0	0	0	0	0	0	0	0	0	2	0	0	1	1
CC74A_HUMAN	CCDC74A	0	0	0	0	0	0	0	0	0	1	0	0	0	0	3	0	0	0
CC85A_HUMAN	CCDC85A	44	23	17	36	20	50	69	97	108	63	52	70	115	82	44	61	53	79
CC85B_HUMAN	CCDC85B	1	1	2	2	3	1	0	2	1	1	2	2	5	3	3	0	2	1
CC85C_HUMAN	CCDC85C	3	2	0	2	1	3	7	5	5	10	5	0	1	1	5	2	2	5
CC88B_HUMAN	CCDC88B	0	0	0	0	0	0	0	1	0	0	0	0	0	0	5	0	1	1
CC90A_HUMAN	CCDC90A	12	7	9	11	12	13	65	40	44	49	41	15	7	9	3	8	4	5
CC90B_HUMAN	CCDC90B	5	0	2	4	1	1	8	8	0	3	5	0	0	2	0	0	2	3
CCAR1_HUMAN	CCAR1	5	2	4	4	4	5	11	7	13	10	6	10	13	7	3	5	10	7
CCBE1_HUMAN	CCBE1	1	2	0	3	0	1	9	15	14	18	8	3	4	5	3	3	3	7
CCBP2_HUMAN	CCBP2	0	1	1	2	1	1	0	1	2	3	0	3	0	4	5	2	2	2
CCD11_HUMAN	CCDC11	0	0	0	1	0	1	0	2	0	1	5	3	3	1	3	2	0	0
CCD12_HUMAN	CCDC12	2	0	4	1	9	1	3	1	1	3	6	2	7	5	1	6	3	4
CCD13_HUMAN	CCDC13	0	0	0	0	0	0	0	0	1	0	0	0	0	0	0	0	2	0
CCD14_HUMAN	CCDC14	0	0	0	1	0	1	0	0	0	0	0	0	0	0	0	0	0	2
CCD15_HUMAN	CCDC15	1	1	0	0	0	0	1	3	1	2	1	2	3	3	1	2	3	3
CCD17_HUMAN	CCDC17	0	0	0	0	0	0	0	0	1	0	0	2	0	2	1	2	1	1
CCD18_HUMAN	CCDC18	0	0	0	0	0	0	0	1	0	1	0	0	0	0	1	0	0	3
CCD19_HUMAN	CCDC19	0	0	0	0	0	0	0	0	0	1	1	0	0	0	0	0	0	0
CCD21_HUMAN	CCDC21	11	10	12	6	6	18	13	14	10	16	12	11	3	1	1	0	1	1
CCD22_HUMAN	CCDC22	2	4	1	0	0	4	1	3	0	0	4	3	4	1	0	5	3	3
CCD23_HUMAN	CCDC23	1	0	0	0	0	1	1	1	1	0	1	2	0	0	0	0	0	1
CCD24_HUMAN	CCDC24	0	0	0	0	0	0	0	0	0	0	0	0	0	0	0	0	2	1
CCD25_HUMAN	CCDC25	6	3	0	7	1	11	8	5	9	8	9	7	4	3	3	8	8	8
CCD27_HUMAN	CCDC27	0	0	0	0	0	0	0	0	0	1	0	0	0	1	1	0	1	1
CCD30_HUMAN	CCDC30	0	0	0	0	0	0	0	0	0	0	0	0	1	0	1	0	1	1
CCD34_HUMAN	CCDC34	5	0	0	0	1	0	0	1	0	1	0	2	4	2	3	3	2	3
CCD36_HUMAN	CCDC36	0	0	0	0	0	0	0	0	0	0	0	0	0	0	0	0	0	1
CCD40_HUMAN	CCDC40	1	0	0	0	0	1	10	3	4	6	2	2	0	0	0	0	1	0
CCD41_HUMAN	CCDC41	1	3	1	3	4	3	3	3	5	3	0	3	8	3	9	8	5	8
CCD43_HUMAN	CCDC43	9	7	4	7	4	9	17	10	12	14	2	8	4	5	4	8	5	8
CCD45_HUMAN	CCDC45	1	1	1	3	1	1	3	2	2	3	12	3	11	5	4	6	4	8
CCD46_HUMAN	CCDC46	0	0	0	0	1	0	2	1	0	0	1	0	1	0	3	3	2	0
CCD47_HUMAN	CCDC47	15	22	16	24	17	26	13	21	18	25	15	15	13	14	15	6	8	11
CCD48_HUMAN	CCDC48	0	0	0	0	0	0	2	1	0	0	0	2	0	0	1	0	1	5
CCD50_HUMAN	CCDC50	8	7	6	6	12	11	17	18	17	19	11	13	16	24	21	18	21	24
CCD51_HUMAN	CCDC51	0	1	0	1	1	1	4	1	4	0	2	5	0	0	3	0	0	1
CCD53_HUMAN	CCDC53	3	1	1	0	0	1	7	3	4	3	1	7	1	4	3	5	2	3
CCD55_HUMAN	CCDC55	0	0	0	1	6	4	3	3	4	1	4	8	3	3	5	3	2	4
CCD56_HUMAN	CCDC56	4	0	1	5	6	1	6	3	3	4	7	11	1	0	1	2	2	0
CCD57_HUMAN	CCDC57	0	1	0	0	0	0	0	0	0	1	0	2	0	0	1	0	2	1
CCD58_HUMAN	CCDC58	0	0	0	0	0	0	0	1	1	1	5	8	0	0	0	0	0	1
CCD61_HUMAN	CCDC61	1	0	0	1	0	0	3	2	0	1	1	7	1	4	8	0	1	1
CCD62_HUMAN	CCDC62	3	0	1	1	1	1	5	2	1	2	0	3	0	2	4	2	2	1
CCD63_HUMAN	CCDC63	0	0	0	0	0	0	0	1	1	1	0	0	0	0	0	0	0	0
CCD65_HUMAN	CCDC65	2	0	0	0	0	0	0	1	2	1	0	2	1	0	0	0	1	2
CCD66_HUMAN	CCDC66	7	7	2	5	6	9	14	16	7	10	6	11	4	4	1	2	3	8
CCD67_HUMAN	CCDC67	0	0	0	0	0	0	0	0	0	2	0	0	0	0	0	0	0	1
CCD68_HUMAN	CCDC68	0	0	0	0	0	0	5	0	1	4	2	0	0	0	0	0	0	1
CCD69_HUMAN	CCDC69	85	157	165	86	72	103	63	64	62	75	84	93	32	83	69	64	70	41
CCD71_HUMAN	CCDC71	3	1	0	1	3	2	1	2	0	2	5	2	0	0	4	2	2	1
CCD72_HUMAN	CCDC72	0	0	0	0	0	1	1	0	2	1	1	0	0	1	1	2	1	0
CCD75_HUMAN	CCDC75	2	2	0	0	3	1	5	3	2	2	4	2	1	1	3	2	2	3
CCD77_HUMAN	CCDC77	0	0	0	0	0	0	0	1	0	0	0	0	0	0	0	2	0	1
CCD78_HUMAN	CCDC78	0	0	0	0	0	0	0	0	0	1	0	0	0	0	0	0	0	0
CCD80_HUMAN	CCDC80	3	2	1	1	0	0	20	50	14	33	30	10	48	135	123	76	86	81
CCD82_HUMAN	CCDC82	0	0	1	0	0	0	2	1	1	1	1	2	3	1	1	3	0	2
CCD84_HUMAN	CCDC84	0	1	0	1	0	1	1	1	0	0	0	2	1	2	0	0	6	3
CCD86_HUMAN	CCDC86	7	3	6	1	6	7	1	3	3	0	0	7	1	3	3	5	2	4
CCD91_HUMAN	CCDC91	7	2	5	0	0	11	8	12	9	6	7	8	4	7	5	2	6	8
CCD92_HUMAN	CCDC92	6	4	6	4	3	3	5	8	7	5	5	21	1	7	8	3	6	7
CCD93_HUMAN	CCDC93	4	6	2	4	6	6	18	18	10	9	17	3	12	14	15	14	19	26
CCD94_HUMAN	CCDC94	1	1	1	1	3	1	1	1	0	0	1	2	1	0	4	0	2	0
CCD96_HUMAN	CCDC96	0	0	0	0	0	0	0	0	0	0	1	0	0	0	0	0	1	0
CCD97_HUMAN	CCDC97	4	1	1	1	0	1	1	6	5	2	5	3	1	3	4	5	2	6
CCDB1_HUMAN	CCNDBP1	5	2	2	2	4	1	4	6	3	5	7	3	3	13	5	8	7	9
CCDC3_HUMAN	CCDC3	0	8	2	1	0	5	1	1	0	3	2	7	7	7	5	5	8	9
CCDC6_HUMAN	CCDC6	1	3	9	8	4	4	2	8	4	10	12	3	9	12	11	6	8	6
CCDC8_HUMAN	CCDC8	4	0	0	3	6	6	3	10	9	4	5	8	0	1	4	3	1	4
CCDC9_HUMAN	CCDC9	9	1	6	4	1	5	4	8	10	3	4	31	5	8	3	3	7	8
CCG1_HUMAN	CACNG1	13	5	10	13	12	12	0	0	0	0	0	0	0	0	0	0	0	0
CCG2_HUMAN	CACNG2	0	0	0	0	0	0	0	1	0	0	0	0	0	0	0	0	0	0
CCG4_HUMAN	CACNG4	0	0	0	0	0	0	1	1	0	3	2	0	0	0	0	0	0	0
CCG5_HUMAN	CACNG5	0	0	0	0	0	0	0	0	0	0	0	0	0	0	1	6	7	11
CCG6_HUMAN	CACNG6	9	7	12	14	9	11	0	0	0	0	0	0	0	0	0	0	0	2
CCG8_HUMAN	CACNG8	2	7	1	5	3	3	8	25	16	11	8	20	7	6	5	2	4	5
CCGL_HUMAN	TMEM37	1	1	0	0	0	0	1	1	0	0	0	0	1	5	3	3	3	9
CCHCR_HUMAN	CCHCR1	4	2	1	1	0	1	5	7	4	2	1	0	1	4	1	5	2	2
CCHL_HUMAN	HCCS	5	1	4	4	4	4	30	16	12	17	14	18	0	2	3	3	3	1
CCL14_HUMAN	CCL14	0	0	0	0	0	0	0	0	1	2	0	0	0	0	0	0	0	0
CCL15_HUMAN	CCL15	0	0	0	0	0	0	0	1	0	1	2	2	0	4	7	0	3	4
CCL16_HUMAN	CCL16	0	0	0	0	0	0	0	0	1	0	0	0	0	0	0	0	0	1
CCL17_HUMAN	CCL17	0	0	0	0	0	0	0	0	0	0	0	0	0	1	0	0	0	0
CCL19_HUMAN	CCL19	0	0	0	0	0	0	0	2	1	2	0	0	0	0	0	2	2	2
CCL21_HUMAN	CCL21	1	2	0	0	0	0	2	1	0	2	4	5	9	4	1	0	1	5
CCL22_HUMAN	CCL22	0	0	0	1	0	0	2	2	2	1	0	2	3	1	0	0	0	1
CCL24_HUMAN	CCL24	0	0	0	0	0	0	0	0	0	0	0	0	0	0	0	0	0	1
CCL27_HUMAN	CCL27	0	0	0	0	0	1	1	0	0	0	0	2	0	0	0	0	0	0
CCL28_HUMAN	CCL28	0	2	2	1	1	2	0	3	4	6	2	2	5	2	3	5	2	3
CCL4_HUMAN	CCL4	1	0	0	0	0	0	1	2	0	0	0	0	0	1	1	0	0	4
CCL5_HUMAN	CCL5	0	0	0	0	0	0	0	0	1	3	0	0	0	0	0	0	0	0
CCL8_HUMAN	CCL8	0	0	0	0	0	0	0	0	0	0	0	0	0	1	0	0	0	1
CCM2_HUMAN	CCM2	2	1	1	4	0	1	2	3	5	7	5	11	1	8	8	8	5	5
CCNA2_HUMAN	CCNA2	0	0	0	0	0	0	0	1	0	0	0	0	0	1	0	0	0	6
CCNB1_HUMAN	CCNB1	0	0	0	0	0	0	0	1	0	1	0	0	0	2	0	0	1	3
CCNB2_HUMAN	CCNB2	0	0	0	0	0	0	0	0	0	0	0	0	0	1	4	0	2	0
CCNB3_HUMAN	CCNB3	0	0	0	0	0	0	0	0	0	0	0	0	0	0	0	0	0	1
CCNC_HUMAN	CCNC	3	5	4	2	4	7	1	8	7	5	4	3	3	2	4	5	1	11
CCND1_HUMAN	CCND1	1	1	0	0	0	1	0	4	1	4	2	2	4	5	3	2	2	3
CCND2_HUMAN	CCND2	3	1	0	0	7	0	109	36	13	16	15	26	25	9	4	8	8	22
CCND3_HUMAN	CCND3	1	2	2	1	0	0	4	3	2	7	2	0	7	14	9	14	7	11
CCNE1_HUMAN	CCNE1	3	0	2	0	1	1	0	1	0	3	0	2	0	0	1	0	0	1
CCNE2_HUMAN	CCNE2	0	0	0	0	0	1	0	1	1	0	0	0	0	0	0	0	0	0
CCNF_HUMAN	CCNF	0	0	0	0	0	0	0	0	0	0	0	0	3	1	1	0	0	3
CCNG1_HUMAN	CCNG1	94	141	85	117	75	164	49	96	77	88	47	31	76	166	76	64	64	78
CCNG2_HUMAN	CCNG2	1	1	1	0	1	0	3	5	4	2	2	2	0	7	0	3	5	9
CCNH_HUMAN	CCNH	3	1	5	1	0	1	0	3	2	2	2	3	3	3	3	8	0	4
CCNI_HUMAN	CCNI	39	30	46	40	20	65	96	116	88	99	95	78	111	80	73	72	84	155
CCNI2_HUMAN	CCNI2	0	0	0	0	0	0	0	0	0	0	0	0	0	0	0	0	0	1
CCNJ_HUMAN	CCNJ	1	2	1	2	0	0	2	3	4	2	5	0	3	2	0	0	2	1
CCNJL_HUMAN	CCNJL	0	0	0	0	0	1	0	1	0	2	1	0	0	0	0	2	2	0
CCNK_HUMAN	CCNK	11	3	1	0	0	4	3	10	7	5	1	7	4	3	1	2	5	6
CCNL1_HUMAN	CCNL1	0	3	2	1	1	5	1	6	1	3	8	7	7	3	3	17	5	5
CCNL2_HUMAN	CCNL2	4	4	10	4	4	7	10	12	16	9	13	21	16	19	8	6	8	15
CCNT1_HUMAN	CCNT1	4	1	1	2	0	1	4	0	5	3	2	3	1	0	1	8	1	5
CCNT2_HUMAN	CCNT2	0	5	5	4	1	4	8	12	3	4	1	2	4	3	4	0	6	8
CCNY_HUMAN	CCNY	9	6	10	10	7	7	22	19	18	14	13	5	11	16	7	9	11	13
CCPG1_HUMAN	CCPG1	13	9	2	12	12	16	23	25	17	29	18	15	11	10	9	17	10	15
CCR1_HUMAN	CCR1	0	0	0	3	4	1	0	2	1	5	5	2	13	14	11	8	8	11
CCR2_HUMAN	CCR2	0	0	0	0	0	0	1	0	0	0	0	0	0	0	1	0	0	1
CCR4_HUMAN	CCR4	0	0	0	0	0	0	0	0	0	0	0	0	1	0	0	0	0	0
CCR5_HUMAN	CCR5	0	0	0	0	0	0	3	0	0	0	0	0	3	1	1	0	1	1
CCR9_HUMAN	CCR9	0	0	0	0	0	0	1	0	0	0	0	0	0	0	0	0	0	0
CCRL1_HUMAN	CCRL1	0	0	0	0	1	1	0	0	3	1	1	2	3	1	1	3	2	1
CCRL2_HUMAN	CCRL2	0	0	0	0	0	1	0	0	0	0	0	0	0	0	0	0	1	0
[truncated: 13,256 more rows]
